# Supplementary material for: Evolution repeats itself in replicate long-term studies in the wild
Source: Sci Adv. 2024 May 24;10(21):eadl3149. doi: 10.1126/sciadv.adl3149 (PMC11122682; doi:10.1126/sciadv.adl3149)
Supplement: Supplementary file 2 — Data S1 [file sciadv.adl3149_data_s1.zip]

Archive with 1 entries (1 files):
- adl3149_data_s1.csv
