# Supplementary material for: Evolution repeats itself in replicate long-term studies in the wild
Source: Sci Adv. 2024 May 24;10(21):eadl3149. doi: 10.1126/sciadv.adl3149 (PMC11122682; doi:10.1126/sciadv.adl3149)
Supplement: Supplementary file 2 — Data S1 [file sciadv.adl3149_data_s1.zip › adl3149_data_s1.csv]

species	location	year	latitude	longitude	elevation_Clarissa_3	host	unstriped	striped	melanistic	intermediate	BREAK	total	proportion_melanistic	proportion_striped_no_mel	mean_FebMarApr_temp	mean_MarAprMay_temp	mean_FebMarAprMay_temp	refugio_yn	mean_FebMarApr_precip	mean_DecJan_precip
T. cristinae	154.25	2016	34.496854	-119.800745	473	A	0	0	1	0		1	1		54.1	57.6	56.1	0	7.61	11.08
T. cristinae	154.259	2016	34.500105	-119.800817	494	C	2	1	0	0		3	0	0.3333333333	54.1	57.6	56.1	0	7.61	11.08
T. cristinae	154.26	2016	34.493057	-119.798663	445	A	1	0	1	0		2	0.5	0	54.1	57.6	56.1	0	7.61	11.08
T. cristinae	154.268	2016	34.487864	-119.792673	391	C	2	4	0	0		6	0	0.6666666667	54.1	57.6	56.1	0	7.61	11.08
T. cristinae	154.2805	2016	34.485788	-119.780852	369	C	8	1	3	0		12	0.25	0.1111111111	54.1	57.6	56.1	0	7.61	11.08
T. cristinae	154.29	2016	34.486691	-119.7811	350	C	2	3	8	0		13	0.6153846154	0.6	54.1	57.6	56.1	0	7.61	11.08
T. cristinae	5.9ELCIEL	2002	34.467167	-119.671336	578	C	2	0	0	0		2	0	0	50.9	55.3	53.6	0	4.24	7.47
T. cristinae	6.2ELCIEL	2002	34.46615	-119.672694	544	C	4	0	0	0		4	0	0	50.9	55.3	53.6	0	4.24	7.47
T. cristinae	7.6ELCIEL	2002	34.46185	-119.676545	456	C	1	0	0	0		1	0	0	50.9	55.3	53.6	0	4.24	7.47
T. cristinae	BK	2002	34.468721	-119.677154	652	C	6	0	0	0		6	0	0	50.9	55.3	53.6	0	4.24	7.47
T. cristinae	BT	2002	34.535806	-119.862262	306	A	4	0	0	0		4	0	0	50.9	55.3	53.6	0	4.24	7.47
T. cristinae	BT	2004	34.535806	-119.862262	306	A	15	3	0	1		19	0	0.1666666667	52.8	59.1	55.4	0	7.66	8.04
T. cristinae	BT	2010	34.535806	-119.862262	306	A	32	2	3	0		37	0.08108108108	0.05882352941	48.9	52.3	50.9	0	9.31	9.63
T. cristinae	BT	2017	34.535806	-119.862262	306	A	53	5	5	0		63	0.07936507937	0.08620689655	52.2	57.5	55	0	13.15	14.41
T. cristinae	BT	2019	34.535806	-119.862262	306	A	19	0	3	0		22	0.1363636364	0
T. cristinae	BT	2021	34.535806	-119.862262	306	A	18	1	0	0		19	0	0.05263157895
T. cristinae	BT	2022	34.535806	-119.862262	306	A	16	1	1	0		18	0.05555555556	0.05882352941
T. cristinae	BT	2023	34.535806	-119.862262	306	A	38	9	2	0		49	0.04081632653	0.1914893617
T. cristinae	BY	2000	34.5	-119.86	870	A	0	1	0	0		1	0	1	51.7	57.3	54.8	0	10.65	5.74
T. cristinae	BY	2012	34.5	-119.86	870	A	5	14	1	0		20	0.05	0.7368421053	50.4	56.2	53.8	0	8.44	3.59
T. cristinae	BY	2012	34.5	-119.86	870	C	9	6	3	0		18	0.1666666667	0.4	50.4	56.2	53.8	0	8.44	3.59
T. cristinae	BY	2013	34.5	-119.86	870	A	3	16	1	0		20	0.05	0.8421052632	52.4	58.6	55.3	0	2.62	7.34
T. cristinae	BY	2017	34.5	-119.86	870	A	59	24	12	0		95	0.1263157895	0.2891566265	52.2	57.5	55	0	13.15	14.41
T. cristinae	BY	2017	34.5	-119.86	870	C	23	28	3	0		54	0.05555555556	0.5490196078	52.2	57.5	55	0	13.15	14.41
T. cristinae	BY	2018	34.5	-119.86	870	A	0	6	0	0		6	0	1	50.9	56.4	54	0	7.81	3.63
T. cristinae	BY	2018	34.5	-119.86	870	C	2	0	0	0		2	0	0	50.9	56.4	54	0	7.81	3.63
T. cristinae	BY	2019	34.5	-119.86	870	A	12	16	2	0		30	0.06666666667	0.5714285714
T. cristinae	BY	2019	34.5	-119.86	870	C	12	8	10	0		30	0.3333333333	0.4
T. cristinae	BY	2022	34.5	-119.86	870	A	4	12	0	0		16	0	0.75
T. cristinae	BY	2022	34.5	-119.86	870	C	5	2	0	0		7	0	0.2857142857
T. cristinae	CS_11	1991	34.518684	-119.786698	952	A	10	19	6	0		35	0.1714285714	0.6551724138	49.7	51.8	51.7	0	12.1	1.91
T. cristinae	CS_14_PCB	1990	34.499174	-119.789412	672	A	2	24	8	0		34	0.2352941176	0.9230769231	50.8	56.7	53.2	0	4.49	3.84
T. cristinae	CS_16	1991	34.480417	-119.771504	312	A	18	86	3	0		107	0.02803738318	0.8269230769	49.7	51.8	51.7	0	12.1	1.91
T. cristinae	CS_3	1991	34.501118	-119.861249	881	C	45	0	1	0		46	0.02173913043	0	49.7	51.8	51.7	0	12.1	1.91
T. cristinae	CS_4	1991	34.502654	-119.828444	706	C	3	13	5	0		21	0.2380952381	0.8125	49.7	51.8	51.7	0	12.1	1.91
T. cristinae	CS_6	1990	34.514054	-119.801955	814	C	60	36	3	0		99	0.0303030303	0.375	50.8	56.7	53.2	0	4.49	3.84
T. cristinae	CS_6	1992	34.514054	-119.801955	814	A	2	11	0	0		13	0	0.8461538462	52.9	58.9	56.5	0	10.66	4.44
T. cristinae	CS_8	1990	34.516098	-119.795968	883	A	34	158	11	0		203	0.05418719212	0.8229166667	50.8	56.7	53.2	0	4.49	3.84
T. cristinae	CS_8	1991	34.516098	-119.795968	883	A	116	517	38	0		671	0.0566318927	0.8167456556	49.7	51.8	51.7	0	12.1	1.91
T. cristinae	CS_8	1992	34.516098	-119.795968	883	A	2	28	1	0		31	0.03225806452	0.9333333333	52.9	58.9	56.5	0	10.66	4.44
T. cristinae	CS_9	1990	34.5132833	-119.7979944	855	A	11	40	1	0		52	0.01923076923	0.7843137255	50.8	56.7	53.2	0	4.49	3.84
T. cristinae	CS_9	1990	34.5132833	-119.7979944	855	C	55	32	15	0		102	0.1470588235	0.367816092	50.8	56.7	53.2	0	4.49	3.84
T. cristinae	CS_9	1991	34.5132833	-119.7979944	855	C	52	54	13	0		119	0.1092436975	0.5094339623	49.7	51.8	51.7	0	12.1	1.91
T. cristinae	EC10.1	2002	34.505848	-119.751659	940	A	1	3	2	0		6	0.3333333333	0.75	50.9	55.3	53.6	0	4.24	7.47
T. cristinae	EC11.0	2002	34.505998	-119.742694	997	A	3	2	0	0		5	0	0.4	50.9	55.3	53.6	0	4.24	7.47
T. cristinae	EC12.2	2002	34.5045	-119.73293	1027	A	2	1	0	0		3	0	0.3333333333	50.9	55.3	53.6	0	4.24	7.47
T. cristinae	EC13.0	2002	34.500367	-119.731511	1088	A	3	4	0	0		7	0	0.5714285714	50.9	55.3	53.6	0	4.24	7.47
T. cristinae	EC14.1	2002	34.500491	-119.719823	1194	A	4	1	0	0		5	0	0.2	50.9	55.3	53.6	0	4.24	7.47
T. cristinae	EC21.4	2002	34.488807	-119.658758	1113	A	6	0	0	0		6	0	0	50.9	55.3	53.6	0	4.24	7.47
T. cristinae	EC25.2	2002	34.478784	-119.61456	1023	A	2	0	0	0		2	0	0	50.9	55.3	53.6	0	4.24	7.47
T. cristinae	EC3.9	2002	34.514842	-119.794796	891	A	2	2	0	0		4	0	0.5	50.9	55.3	53.6	0	4.24	7.47
T. cristinae	EC3.9	2002	34.514842	-119.794796	891	C	3	3	0	0		6	0	0.5	50.9	55.3	53.6	0	4.24	7.47
T. cristinae	EC4.8	2002	34.518499	-119.791979	919	A	1	7	0	0		8	0	0.875	50.9	55.3	53.6	0	4.24	7.47
T. cristinae	EC5.9	2002	34.519095	-119.78371	960	A	2	3	0	0		5	0	0.6	50.9	55.3	53.6	0	4.24	7.47
T. cristinae	EC7.1	2002	34.512382	-119.775231	1040	A	1	6	0	0		7	0	0.8571428571	50.9	55.3	53.6	0	4.24	7.47
T. cristinae	EC7.9	2002	34.510976	-119.773603	1057	A	0	6	1	0		7	0.1428571429	1	50.9	55.3	53.6	0	4.24	7.47
T. cristinae	EC8.9	2002	34.508266	-119.768806	1076	A	5	7	1	0		13	0.07692307692	0.5833333333	50.9	55.3	53.6	0	4.24	7.47
T. cristinae	ECC20RR	2013	34.504972	-119.73285	1017	A	2	16	0	0		18	0	0.8888888889	52.4	58.6	55.3	0	2.62	7.34
T. cristinae	ECC34	2016	34.507136	-119.765508	1021	A	0	1	0	0		1	0	1	54.1	57.6	56.1	0	7.61	11.08
T. cristinae	ECC35	2016	34.5062	-119.768136	1041	A	0	8	2	0		10	0.2	1	54.1	57.6	56.1	0	7.61	11.08
T. cristinae	ECC35RR	2013	34.5062	-119.768136	1041	A	1	15	2	0		18	0.1111111111	0.9375	52.4	58.6	55.3	0	2.62	7.34
T. cristinae	ECC38	2016	34.508207	-119.77063	1080	A	0	1	0	0		1	0	1	54.1	57.6	56.1	0	7.61	11.08
T. cristinae	ECC39	2016	34.510036	-119.772788	1069	A	0	1	0	0		1	0	1	54.1	57.6	56.1	0	7.61	11.08
T. cristinae	ECC40	2016	34.512139	-119.774711	1038	A	1	6	2	0		9	0.2222222222	0.8571428571	54.1	57.6	56.1	0	7.61	11.08
T. cristinae	ECC41	2016	34.513572	-119.777524	1013	A	0	6	1	0		7	0.1428571429	1	54.1	57.6	56.1	0	7.61	11.08
T. cristinae	ECC41	2016	34.513572	-119.777524	1013	C	1	0	0	0		1	0	0	54.1	57.6	56.1	0	7.61	11.08
T. cristinae	ECC42	2016	34.517185	-119.781511	985	A	0	4	0	0		4	0	1	54.1	57.6	56.1	0	7.61	11.08
T. cristinae	ECC44	2016	34.5187	-119.786759	952	A	0	5	3	0		8	0.375	1	54.1	57.6	56.1	0	7.61	11.08
T. cristinae	ECC49	2016	34.519	-119.791348	925	A	1	5	2	0		8	0.25	0.8333333333	54.1	57.6	56.1	0	7.61	11.08
T. cristinae	ECC5050	2016	34.51173	-119.81036	723	A	0	1	0	0		1	0	1	54.1	57.6	56.1	0	7.61	11.08
T. cristinae	ECCAMP	2019	34.506411	-119.761644	989	A	24	28	11	0		63	0.1746031746	0.5384615385
T. cristinae	ECCCAMP	2012	34.506411	-119.761644	989	A	6	11	2	0		19	0.1052631579	0.6470588235	50.4	56.2	53.8	0	8.44	3.59
T. cristinae	ECCCAMP	2013	34.506411	-119.761644	989	A	1	7	1	0		9	0.1111111111	0.875	52.4	58.6	55.3	0	2.62	7.34
T. cristinae	ECCCAMP	2014	34.506411	-119.761644	989	A	3	6	1	0		10	0.1	0.6666666667	53.7	58.6	56.4	0	8.36	0.98
T. cristinae	ECCCAMP	2016	34.506411	-119.761644	989	A	18	45	5	0		68	0.07352941176	0.7142857143	54.1	57.6	56.1	0	7.61	11.08
T. cristinae	ECCCAMP	2017	34.506411	-119.761644	989	A	4	8	0	0		12	0	0.6666666667	52.2	57.5	55	0	13.15	14.41
T. cristinae	ECCCAMP	2018	34.506411	-119.761644	989	A	0	1	0	0		1	0	1	50.9	56.4	54	0	7.81	3.63
T. cristinae	ECCCAMP	2023	34.506411	-119.761644	989	A	11	22	5	0		38	0.1315789474	0.6666666667
T. cristinae	ECCCC	2022	34.51897	-119.7866		A	10	128	9	0		147	0.0612244898	0.9275362319
T. cristinae	ECCS	2016	34.50487	-119.754308	948	A	30	56	9	0		95	0.09473684211	0.6511627907	54.1	57.6	56.1	0	7.61	11.08
T. cristinae	ECCWT	2016	34.51571	-119.778695	1007	A	21	70	7	0		98	0.07142857143	0.7692307692	54.1	57.6	56.1	0	7.61	11.08
T. cristinae	ECCWT	2019	34.51571	-119.778695	1007	A	39	65	9	0		113	0.0796460177	0.625
T. cristinae	ECCWT	2021	34.51571	-119.778695	1007	A	48	111	16	0		175	0.09142857143	0.6981132075
T. cristinae	ECCWT	2022	34.51571	-119.778695	1007	A	24	74	9	0		107	0.08411214953	0.7551020408
T. cristinae	ECCWT	2023	34.51571	-119.778695	1007	A	8	40	6	0		54	0.1111111111	0.8333333333
T. cristinae	FH	2011	34.517644	-119.800989	813	A	152	626	29	0		807	0.03593556382	0.8046272494	48.5	53.2	50.8	0	10.85	9.41
T. cristinae	FH	2012	34.517644	-119.800989	813	A	25	89	11	0		125	0.088	0.7807017544	50.4	56.2	53.8	0	8.44	3.59
T. cristinae	FH	2013	34.517644	-119.800989	813	A	77	478	57	0		612	0.0931372549	0.8612612613	52.4	58.6	55.3	0	2.62	7.34
T. cristinae	FH	2014	34.517644	-119.800989	813	A	43	325	33	0		401	0.08229426434	0.8831521739	53.7	58.6	56.4	0	8.36	0.98
T. cristinae	FH	2015	34.517644	-119.800989	813	A	9	171	11	0		191	0.05759162304	0.95	55.6	58.1	56.9	0	4.69	6.95
T. cristinae	FH	2016	34.517644	-119.800989	813	A	3	65	4	0		72	0.05555555556	0.9558823529	54.1	57.6	56.1	0	7.61	11.08
T. cristinae	FH	2017	34.517644	-119.800989	813	A	48	758	98	0		904	0.1084070796	0.9404466501	52.2	57.5	55	0	13.15	14.41
T. cristinae	FH	2018	34.517644	-119.800989	813	A	9	144	3	0		156	0.01923076923	0.06535947712	50.9	56.4	54	0	7.81	3.63
T. cristinae	FH	2019	34.517644	-119.800989	813	A	42	450	47	0		539	0.08719851577	0.9146341463
T. cristinae	FH	2021	34.517644	-119.800989	813	A	13	271	13	0		297	0.04377104377	0.9542253521
T. cristinae	FH	2022	34.517644	-119.800989	813	A	5	216	7	0		228	0.03070175439	0.9773755656
T. cristinae	FH	2023	34.517644	-119.800989	813	A	18	159	22	0		199	0.1105527638	0.8983050847
T. cristinae	GATE	2002	34.514247	-119.802981	803	C	22	2	0	2		26	0	0.08333333333	50.9	55.3	53.6	0	4.24	7.47
T. cristinae	GB	1991	34.485517	-119.684804	957	A	17	0	2	0		19	0.1052631579	0	49.7	51.8	51.7	0	12.1	1.91
T. cristinae	GB	1991	34.485517	-119.684804	957	C	44	0	2	0		46	0.04347826087	0	49.7	51.8	51.7	0	12.1	1.91
T. cristinae	GB	2001	34.485517	-119.684804	957	C	32	0	7	0		39	0.1794871795	0	49.2	57.7	54.1	0	8.38	4.29
T. cristinae	GB	2002	34.485517	-119.684804	957	C	3	0	1	0		4	0.25	0	50.9	55.3	53.6	0	4.24	7.47
T. cristinae	H	1991	34.5033778	-119.8255667	684	A	9	112	16	0		137	0.1167883212	0.9256198347	49.7	51.8	51.7	0	12.1	1.91
T. cristinae	H	1992	34.5033778	-119.8255667	684	A	9	130	24	0		163	0.1472392638	0.9352517986	52.9	58.9	56.5	0	10.66	4.44
T. cristinae	H	2000	34.5033778	-119.8255667	684	A	6	52	4	1		63	0.06349206349	0.8965517241	51.7	57.3	54.8	0	10.65	5.74
T. cristinae	H	2001	34.5033778	-119.8255667	684	A	44	173	21	2		240	0.0875	0.797235023	49.2	57.7	54.1	0	8.38	4.29
T. cristinae	H	2001	34.5033778	-119.8255667	684	C	0	1	0	0		1	0	1	49.2	57.7	54.1	0	8.38	4.29
T. cristinae	H	2002	34.5033778	-119.8255667	684	A	18	75	7	0		100	0.07	0.8064516129	50.9	55.3	53.6	0	4.24	7.47
T. cristinae	H	2002	34.5033778	-119.8255667	684	C	2	2	1	0		5	0.2	0.5	50.9	55.3	53.6	0	4.24	7.47
T. cristinae	H	2003	34.5033778	-119.8255667	684	A	2	22	1	4		29	0.03448275862	0.9166666667	49.1	54.5	52.3	0	9.41	10.06
T. cristinae	H	2003	34.5033778	-119.8255667	684	C	1	0	0	0		1	0	0	49.1	54.5	52.3	0	9.41	10.06
T. cristinae	H	2006	34.5033778	-119.8255667	684	A	0	6	0	3		9	0	1	48.2	53.9	52.3	0	12.26	12.35
T. cristinae	H	2019	34.5033778	-119.8255667	684	A	4	32	2	0		38	0.05263157895	0.8888888889
T. cristinae	H	2019	34.5033778	-119.8255667	684	C	3	4	2	0		9	0.2222222222	0.5714285714
T. cristinae	H	2021	34.5033778	-119.8255667	684	A	6	26	4	0		36	0.1111111111	0.8125
T. cristinae	H	2023	34.5033778	-119.8255667	684	A	6	23	5	0		34	0.1470588235	0.7931034483
T. cristinae	HP	2002	34.505332	-119.819469	637	C	7	1	1	0		9	0.1111111111	0.125	50.9	55.3	53.6	0	4.24	7.47
T. cristinae	HV	1991	34.488421	-119.786533	376	A	14	76	10	0		100	0.1	0.8444444444	49.7	51.8	51.7	0	12.1	1.91
T. cristinae	HV	1992	34.488421	-119.786533	376	A	0	5	2	0		7	0.2857142857	1	52.9	58.9	56.5	0	10.66	4.44
T. cristinae	HV	2000	34.488421	-119.786533	376	A	2	4	0	0		6	0	0.6666666667	51.7	57.3	54.8	0	10.65	5.74
T. cristinae	HV	2001	34.488421	-119.786533	376	A	63	296	61	2		422	0.144549763	0.8245125348	49.2	57.7	54.1	0	8.38	4.29
T. cristinae	HV	2001	34.488446	-119.786312	374	C	0	2	0	0		2	0	1	49.2	57.7	54.1	0	8.38	4.29
T. cristinae	HV	2002	34.488421	-119.786533	376	A	24	67	19	2		112	0.1696428571	0.7362637363	50.9	55.3	53.6	0	4.24	7.47
T. cristinae	HV	2002	34.488446	-119.786312	374	C	16	17	10	0		43	0.2325581395	0.5151515152	50.9	55.3	53.6	0	4.24	7.47
T. cristinae	HV	2003	34.488421	-119.786533	376	A	12	118	19	10		159	0.1194968553	0.9076923077	49.1	54.5	52.3	0	9.41	10.06
T. cristinae	HV	2003	34.488446	-119.786312	374	C	12	24	12	6		54	0.2222222222	0.6666666667	49.1	54.5	52.3	0	9.41	10.06
T. cristinae	HV	2004	34.488421	-119.786533	376	A	36	254	42	21		353	0.11898017	0.875862069	52.8	59.1	55.4	0	7.66	8.04
T. cristinae	HV	2004	34.488446	-119.786312	374	C	19	26	13	6		64	0.203125	0.5777777778	52.8	59.1	55.4	0	7.66	8.04
T. cristinae	HV	2005	34.488421	-119.786533	376	A	52	334	73	35		494	0.1477732794	0.8652849741	50.4	55.4	53.4	0	9.51	11.07
T. cristinae	HV	2005	34.488446	-119.786312	374	C	4	13	0	1		18	0	0.7647058824	50.4	55.4	53.4	0	9.51	11.07
T. cristinae	HV	2006	34.488421	-119.786533	376	A	1	16	2	1		20	0.1	0.9411764706	48.2	53.9	52.3	0	12.26	12.35
T. cristinae	HV	2006	34.488446	-119.786312	374	C	5	6	3	4		18	0.1666666667	0.5454545455	48.2	53.9	52.3	0	12.26	12.35
T. cristinae	HV	2007	34.488421	-119.786533	376	A	9	59	17	3		88	0.1931818182	0.8676470588	52.5	58.3	55.4	0	6.25	3.94
T. cristinae	HV	2007	34.488446	-119.786312	374	C	4	14	2	4		24	0.08333333333	0.7777777778	52.5	58.3	55.4	0	6.25	3.94
T. cristinae	HV	2008	34.488421	-119.786533	376	A	12	24	14	4		54	0.2592592593	0.6666666667	50.2	55.5	53.1	0	3.71	10.32
T. cristinae	HV	2008	34.488446	-119.786312	374	C	3	5	0	0		8	0	0.625	50.2	55.5	53.1	0	3.71	10.32
T. cristinae	HV	2009	34.488421	-119.786533	376	A	7	21	8	3		39	0.2051282051	0.75	49.6	56.7	53.9	0	7.47	4.32
T. cristinae	HV	2010	34.488421	-119.786533	376	A	20	51	22	0		93	0.2365591398	0.7183098592	48.9	52.3	50.9	0	9.31	9.63
T. cristinae	HV	2010	34.488446	-119.786312	374	C	34	23	15	0		72	0.2083333333	0.4035087719	48.9	52.3	50.9	0	9.31	9.63
T. cristinae	HV	2011	34.488421	-119.786533	376	A	6	20	6	0		32	0.1875	0.7692307692	48.5	53.2	50.8	0	10.85	9.41
T. cristinae	HV	2012	34.488421	-119.786533	376	A	5	13	3	0		21	0.1428571429	0.7222222222	50.4	56.2	53.8	0	8.44	3.59
T. cristinae	HV	2012	34.488446	-119.786312	374	C	4	3	3	0		10	0.3	0.4285714286	50.4	56.2	53.8	0	8.44	3.59
T. cristinae	HV	2013	34.488421	-119.786533	376	A	1	10	8	0		19	0.4210526316	0.9090909091	52.4	58.6	55.3	0	2.62	7.34
T. cristinae	HV	2014	34.488421	-119.786533	376	A	6	8	8	0		22	0.3636363636	0.5714285714	53.7	58.6	56.4	0	8.36	0.98
T. cristinae	HV	2015	34.488421	-119.786533	376	A	4	7	8	0		19	0.4210526316	0.6363636364	55.6	58.1	56.9	0	4.69	6.95
T. cristinae	HV	2015	34.488446	-119.786312	374	C	0	5	1	0		6	0.1666666667	1	55.6	58.1	56.9	0	4.69	6.95
T. cristinae	HV	2016	34.488421	-119.786533	376	A	32	37	28	0		97	0.2886597938	0.5362318841	54.1	57.6	56.1	0	7.61	11.08
T. cristinae	HV	2016	34.488446	-119.786312	374	C	16	7	10	0		33	0.303030303	0.3043478261	54.1	57.6	56.1	0	7.61	11.08
T. cristinae	HV	2017	34.488421	-119.786533	376	A	114	298	241	0		653	0.3690658499	0.7233009709	52.2	57.5	55	0	13.15	14.41
T. cristinae	HV	2017	34.488446	-119.786312	374	C	185	116	114	0		415	0.2746987952	0.3853820598	52.2	57.5	55	0	13.15	14.41
T. cristinae	HV	2018	34.488421	-119.786533	376	A	23	18	15	0		56	0.2678571429	0.4390243902	50.9	56.4	54	0	7.81	3.63
T. cristinae	HV	2018	34.488446	-119.786312	374	C	8	7	7	0		22	0.3181818182	0.4666666667	50.9	56.4	54	0	7.81	3.63
T. cristinae	HV	2019	34.488421	-119.786533	376	A	90	240	201	0		531	0.3785310734	0.7272727273
T. cristinae	HV	2019	34.488446	-119.786312	374	C	102	98	127	0		327	0.3883792049	0.49
T. cristinae	HV	2021	34.488421	-119.786533	376	A	1	13	0	0		14	0	0.9285714286
T. cristinae	HV	2021	34.488446	-119.786312	374	C	4	0	0	0		4	0	0
T. cristinae	HV	2022	34.488421	-119.786533	376	A	1	3	2	0		6	0.3333333333	0.75
T. cristinae	HV	2022	34.488446	-119.786312	374	C	0	3	0	0		3	0	1
T. cristinae	HV	2023	34.488421	-119.786533	376	A	28	4	0	0		32	0	0.125
T. cristinae	HV	2023	34.488446	-119.786312	374	C	0	4	4	0		8	0.5	1
T. cristinae	HVS	2016	34.48805556	-119.7809167	360	C	2	1	1	0		4	0.25	0.3333333333	54.1	57.6	56.1	0	7.61	11.08
T. cristinae	L	1991	34.508897	-119.795631	820	A	8	216	8	0		232	0.03448275862	0.9642857143	49.7	51.8	51.7	0	12.1	1.91
T. cristinae	L	1992	34.508897	-119.795631	820	A	7	56	21	0		84	0.25	0.8888888889	52.9	58.9	56.5	0	10.66	4.44
T. cristinae	L	2000	34.508897	-119.795631	820	A	6	49	8	3		66	0.1212121212	0.8909090909	51.7	57.3	54.8	0	10.65	5.74
T. cristinae	L	2001	34.508897	-119.795631	820	A	40	150	71	1		262	0.2709923664	0.7894736842	49.2	57.7	54.1	0	8.38	4.29
T. cristinae	L	2002	34.508897	-119.795631	820	A	23	129	13	0		165	0.07878787879	0.8486842105	50.9	55.3	53.6	0	4.24	7.47
T. cristinae	L	2003	34.508897	-119.795631	820	A	0	9	1	0		10	0.1	1	49.1	54.5	52.3	0	9.41	10.06
T. cristinae	L	2004	34.508897	-119.795631	820	A	18	184	46	13		261	0.1762452107	0.9108910891	52.8	59.1	55.4	0	7.66	8.04
T. cristinae	L	2005	34.508897	-119.795631	820	A	0	7	1	0		8	0.125	1	50.4	55.4	53.4	0	9.51	11.07
T. cristinae	L	2007	34.508897	-119.795631	820	A	0	7	0	0		7	0	1	52.5	58.3	55.4	0	6.25	3.94
T. cristinae	L	2008	34.508897	-119.795631	820	A	5	27	15	1		48	0.3125	0.84375	50.2	55.5	53.1	0	3.71	10.32
T. cristinae	L	2009	34.508897	-119.795631	820	A	1	14	0	0		15	0	0.9333333333	49.6	56.7	53.9	0	7.47	4.32
T. cristinae	L	2010	34.508897	-119.795631	820	A	325	1304	413	0		2042	0.2022526934	0.8004910988	48.9	52.3	50.9	0	9.31	9.63
T. cristinae	L	2015	34.508897	-119.795631	820	A	5	22	4	0		31	0.1290322581	0.8148148148	55.6	58.1	56.9	0	4.69	6.95
T. cristinae	L	2016	34.508897	-119.795631	820	A	5	51	6	0		62	0.09677419355	0.9107142857	54.1	57.6	56.1	0	7.61	11.08
T. cristinae	L	2017	34.508897	-119.795631	820	A	22	199	77	0		298	0.2583892617	0.9004524887	52.2	57.5	55	0	13.15	14.41
T. cristinae	L	2018	34.508897	-119.795631	820	A	4	32	3	0		36	0.08333333333	0.09090909091	50.9	56.4	54	0	7.81	3.63
T. cristinae	L	2019	34.508897	-119.795631	820	A	10	72	27	0		109	0.247706422	0.8780487805
T. cristinae	L	2021	34.508897	-119.795631	820	A	33	212	54	0		299	0.1806020067	0.8653061224
T. cristinae	L	2022	34.508897	-119.795631	820	A	2	18	0	0		20	0	0.9
T. cristinae	L	2023	34.508897	-119.795631	820	A	7	31	8	0		46	0.1739130435	0.8157894737
T. cristinae	LM	1991	34.502055	-119.863835	893	A	6	2	1	0		9	0.1111111111	0.25	49.7	51.8	51.7	0	12.1	1.91
T. cristinae	LM	2001	34.502055	-119.863835	893	A	5	0	1	0		6	0.1666666667	0	49.2	57.7	54.1	0	8.38	4.29
T. cristinae	LOG	2002	34.513447	-119.803921	799	A	3	8	0	0		11	0	0.7272727273	50.9	55.3	53.6	0	4.24	7.47
T. cristinae	LOG	2004	34.513447	-119.803921	799	A	2	48	2	0		52	0.03846153846	0.96	52.8	59.1	55.4	0	7.66	8.04
T. cristinae	LOG	2008	34.513447	-119.803921	799	A	1	0	0	0		1	0	0	50.2	55.5	53.1	0	3.71	10.32
T. cristinae	LOG	2010	34.513447	-119.803921	799	A	3	5	1	0		9	0.1111111111	0.625	48.9	52.3	50.9	0	9.31	9.63
T. cristinae	LOG	2010	34.513447	-119.803921	799	C	1	0	1	0		2	0.5	0	48.9	52.3	50.9	0	9.31	9.63
T. cristinae	LOG	2012	34.513447	-119.803921	799	A	1	18	1	0		20	0.05	0.9473684211	50.4	56.2	53.8	0	8.44	3.59
T. cristinae	LOG	2016	34.513447	-119.803921	799	A	4	32	3	0		39	0.07692307692	0.8888888889	54.1	57.6	56.1	0	7.61	11.08
T. cristinae	LOG	2017	34.513447	-119.803921	799	A	19	99	21	0		139	0.1510791367	0.8389830508	52.2	57.5	55	0	13.15	14.41
T. cristinae	LOG	2018	34.513447	-119.803921	799	A	12	32	3	0		47	0.06382978723	0.7272727273	50.9	56.4	54	0	7.81	3.63
T. cristinae	LOG	2019	34.513447	-119.803921	799	A	42	175	10	0		227	0.04405286344	0.8064516129
T. cristinae	LOG	2019	34.513447	-119.803921	799	C	74	30	10	0		114	0.08771929825	0.2884615385
T. cristinae	LOG	2021	34.513447	-119.803921	799	A	3	16	1	0		20	0.05	0.8421052632
T. cristinae	LOG	2022	34.513447	-119.803921	799	A	0	28	0	0		28	0	1
T. cristinae	LOG	2023	34.513447	-119.803921	799	A	10	17	4	0		31	0.1290322581	0.6296296296
T. cristinae	LOGE	2016	34.514308	-119.802643	804	C	22	10	0	0		32	0	0.3125	54.1	57.6	56.1	0	7.61	11.08
T. cristinae	LOGE	2017	34.514308	-119.802643	804	C	57	19	5	0		81	0.06172839506	0.25	52.2	57.5	55	0	13.15	14.41
T. cristinae	LOGE	2018	34.514308	-119.802643	804	C	1	2	0	0		3	0	0.6666666667	50.9	56.4	54	0	7.81	3.63
T. cristinae	LOGE	2019	34.514308	-119.802643	804	C	34	14	2	0		50	0.04	0.2916666667
T. cristinae	LOGE	2021	34.514308	-119.802643	804	C	7	2	0	0		9	0	0.2222222222
T. cristinae	LOGE	2022	34.514308	-119.802643	804	C	16	24	2	0		42	0.04761904762	0.6
T. cristinae	LOGE	2023	34.514308	-119.802643	804	C	10	5	1	0		16	0.0625	0.3333333333
T. cristinae	LRN	2004	34.5139944	-119.7950806	884	A	20	210	21	14		265	0.07924528302	0.9130434783	52.8	59.1	55.4	0	7.66	8.04
T. cristinae	LRN	2005	34.5139944	-119.7950806	884	A	0	6	0	0		6	0	1	50.4	55.4	53.4	0	9.51	11.07
T. cristinae	LRN	2006	34.5139944	-119.7950806	884	A	0	22	1	2		25	0.04	1	48.2	53.9	52.3	0	12.26	12.35
T. cristinae	LRN	2007	34.5139944	-119.7950806	884	A	2	19	0	0		21	0	0.9047619048	52.5	58.3	55.4	0	6.25	3.94
T. cristinae	LRN	2009	34.5139944	-119.7950806	884	A	6	176	10	0		192	0.05208333333	0.967032967	49.6	56.7	53.9	0	7.47	4.32
T. cristinae	LRN	2010	34.5139944	-119.7950806	884	A	14	44	9	0		67	0.1343283582	0.7586206897	48.9	52.3	50.9	0	9.31	9.63
T. cristinae	LRN	2019	34.5139944	-119.7950806	884	A	2	11	2	0		15	0.1333333333	0.8461538462
T. cristinae	M	1992	34.515146	-119.797141	848	A	3	40	4	0		47	0.08510638298	0.9302325581	52.9	58.9	56.5	0	10.66	4.44
T. cristinae	M	2000	34.515146	-119.797141	848	A	1	14	0	0		15	0	0.9333333333	51.7	57.3	54.8	0	10.65	5.74
T. cristinae	M	2001	34.515146	-119.797141	848	A	6	22	10	5		43	0.2325581395	0.7857142857	49.2	57.7	54.1	0	8.38	4.29
T. cristinae	M	2002	34.515146	-119.797141	848	A	11	70	1	0		82	0.01219512195	0.8641975309	50.9	55.3	53.6	0	4.24	7.47
T. cristinae	M	2003	34.515146	-119.797141	848	A	3	27	1	3		34	0.02941176471	0.9	49.1	54.5	52.3	0	9.41	10.06
T. cristinae	M	2003	34.515146	-119.797141	848	C	5	6	1	2		14	0.07142857143	0.5454545455	49.1	54.5	52.3	0	9.41	10.06
T. cristinae	M	2004	34.515146	-119.797141	848	A	6	14	1	2		23	0.04347826087	0.7	52.8	59.1	55.4	0	7.66	8.04
T. cristinae	M	2004	34.515146	-119.797141	848	C	8	10	0	0		18	0	0.5555555556	52.8	59.1	55.4	0	7.66	8.04
T. cristinae	M	2005	34.515146	-119.797141	848	A	1	5	0	2		8	0	0.8333333333	50.4	55.4	53.4	0	9.51	11.07
T. cristinae	M	2005	34.515146	-119.797141	848	C	2	3	0	2		7	0	0.6	50.4	55.4	53.4	0	9.51	11.07
T. cristinae	M	2006	34.515146	-119.797141	848	A	11	21	5	4		41	0.1219512195	0.65625	48.2	53.9	52.3	0	12.26	12.35
T. cristinae	M	2006	34.515146	-119.797141	848	C	2	10	1	2		15	0.06666666667	0.8333333333	48.2	53.9	52.3	0	12.26	12.35
T. cristinae	M	2007	34.515146	-119.797141	848	A	4	34	0	4		42	0	0.8947368421	52.5	58.3	55.4	0	6.25	3.94
T. cristinae	M	2007	34.515146	-119.797141	848	C	23	22	0	1		46	0	0.4888888889	52.5	58.3	55.4	0	6.25	3.94
T. cristinae	M	2008	34.515146	-119.797141	848	A	13	47	4	8		72	0.05555555556	0.7833333333	50.2	55.5	53.1	0	3.71	10.32
T. cristinae	M	2008	34.515146	-119.797141	848	C	24	15	3	3		45	0.06666666667	0.3846153846	50.2	55.5	53.1	0	3.71	10.32
T. cristinae	M	2009	34.515146	-119.797141	848	A	1	18	1	0		20	0.05	0.9473684211	49.6	56.7	53.9	0	7.47	4.32
T. cristinae	M	2009	34.515146	-119.797141	848	C	11	10	0	0		21	0	0.4761904762	49.6	56.7	53.9	0	7.47	4.32
T. cristinae	M	2010	34.515146	-119.797141	848	A	11	22	3	0		36	0.08333333333	0.6666666667	48.9	52.3	50.9	0	9.31	9.63
T. cristinae	M	2010	34.515146	-119.797141	848	C	30	13	7	0		50	0.14	0.3023255814	48.9	52.3	50.9	0	9.31	9.63
T. cristinae	M	2013	34.515146	-119.797141	848	A	1	13	2	0		16	0.125	0.9285714286	52.4	58.6	55.3	0	2.62	7.34
T. cristinae	M	2016	34.515146	-119.797141	848	A	1	0	0	0		1	0	0	54.1	57.6	56.1	0	7.61	11.08
T. cristinae	M	2017	34.515146	-119.797141	848	A	21	131	5	0		157	0.03184713376	0.8618421053	52.2	57.5	55	0	13.15	14.41
T. cristinae	M	2017	34.515146	-119.797141	848	C	46	48	10	0		104	0.09615384615	0.5106382979	52.2	57.5	55	0	13.15	14.41
T. cristinae	M	2018	34.515146	-119.797141	848	A	1	1	0	0		2	0	0.5	50.9	56.4	54	0	7.81	3.63
T. cristinae	M	2018	34.515146	-119.797141	848	C	0	0	0	0		0			50.9	56.4	54	0	7.81	3.63
T. cristinae	M	2019	34.515146	-119.797141	848	A	43	94	11	0		148	0.07432432432	0.6861313869
T. cristinae	M	2019	34.515146	-119.797141	848	C	44	22	5	0		71	0.07042253521	0.3333333333
T. cristinae	M	2021	34.515146	-119.797141	848	A	11	46	7	0		64	0.109375	0.8070175439
T. cristinae	M	2022	34.515146	-119.797141	848	A	9	32	1	0		42	0.02380952381	0.7804878049
T. cristinae	M	2023	34.515146	-119.797141	848	A	31	104	3	0		138	0.02173913043	0.7703703704
T. cristinae	M	2023	34.515146	-119.797141	848	C	81	29	11	0		121	0.09090909091	0.2636363636
T. cristinae	MBOX	1992	34.503496	-119.805639	532	A	25	100	14	0		139	0.1007194245	0.8	52.9	58.9	56.5	0	10.66	4.44
T. cristinae	MBOX	1992	34.503496	-119.805639	532	C	6	7	3	0		16	0.1875	0.5384615385	52.9	58.9	56.5	0	10.66	4.44
T. cristinae	MBOX	2002	34.503496	-119.805639	532	A	3	15	3	0		21	0.1428571429	0.8333333333	50.9	55.3	53.6	0	4.24	7.47
T. cristinae	MBOX	2002	34.503496	-119.805639	532	C	22	58	7	0		87	0.08045977011	0.725	50.9	55.3	53.6	0	4.24	7.47
T. cristinae	MBOX	2003	34.503496	-119.805639	532	A	0	12	0	0		12	0	1	49.1	54.5	52.3	0	9.41	10.06
T. cristinae	MBOX	2003	34.503496	-119.805639	532	C	5	10	2	0		17	0.1176470588	0.6666666667	49.1	54.5	52.3	0	9.41	10.06
T. cristinae	MBOX	2004	34.503496	-119.805639	532	A	5	64	5	6		80	0.0625	0.9275362319	52.8	59.1	55.4	0	7.66	8.04
T. cristinae	MBOX	2004	34.503496	-119.805639	532	C	16	79	4	9		108	0.03703703704	0.8315789474	52.8	59.1	55.4	0	7.66	8.04
T. cristinae	MBOX	2005	34.503496	-119.805639	532	A	0	4	0	0		4	0	1	50.4	55.4	53.4	0	9.51	11.07
T. cristinae	MBOX	2005	34.503496	-119.805639	532	C	1	6	1	1		9	0.1111111111	0.8571428571	50.4	55.4	53.4	0	9.51	11.07
T. cristinae	MBOX	2006	34.503496	-119.805639	532	A	0	7	0	1		8	0	1	48.2	53.9	52.3	0	12.26	12.35
T. cristinae	MBOX	2006	34.503496	-119.805639	532	C	0	2	0	0		2	0	1	48.2	53.9	52.3	0	12.26	12.35
T. cristinae	MBOX	2008	34.503496	-119.805639	532	A	3	8	0	1		12	0	0.7272727273	50.2	55.5	53.1	0	3.71	10.32
T. cristinae	MBOX	2009	34.503496	-119.805639	532	A	0	4	0	0		4	0	1	49.6	56.7	53.9	0	7.47	4.32
T. cristinae	MBOX	2009	34.503496	-119.805639	532	C	1	3	0	0		4	0	0.75	49.6	56.7	53.9	0	7.47	4.32
T. cristinae	MBOX	2010	34.503496	-119.805639	532	A	2	3	0	0		5	0	0.6	48.9	52.3	50.9	0	9.31	9.63
T. cristinae	MBOX	2010	34.503496	-119.805639	532	C	2	2	1	0		5	0.2	0.5	48.9	52.3	50.9	0	9.31	9.63
T. cristinae	MBOX	2011	34.503496	-119.805639	532	A	2	1	0	0		3	0	0.3333333333	48.5	53.2	50.8	0	10.85	9.41
T. cristinae	MBOX	2016	34.503496	-119.805639	532	A	3	1	0	0		4	0	0.25	54.1	57.6	56.1	0	7.61	11.08
T. cristinae	MBOX	2016	34.503496	-119.805639	532	C	4	4	1	0		9	0.1111111111	0.5	54.1	57.6	56.1	0	7.61	11.08
T. cristinae	MBOX	2017	34.503496	-119.805639	532	A	21	22	4	0		47	0.08510638298	0.511627907	52.2	57.5	55	0	13.15	14.41
T. cristinae	MBOX	2017	34.503496	-119.805639	532	C	18	46	8	0		72	0.1111111111	0.71875	52.2	57.5	55	0	13.15	14.41
T. cristinae	MBOX	2018	34.503496	-119.805639	532	A	1	0	0	0		1	0	0	50.9	56.4	54	0	7.81	3.63
T. cristinae	MBOX	2018	34.503496	-119.805639	532	C	1	1	0	0		2	0	0.5	50.9	56.4	54	0	7.81	3.63
T. cristinae	MBOX	2019	34.503496	-119.805639	532	A	13	24	6	0		43	0.1395348837	0.6486486486
T. cristinae	MBOX	2019	34.503496	-119.805639	532	C	33	28	4	0		65	0.06153846154	0.4590163934
T. cristinae	MBOX	2021	34.503496	-119.805639	532	A	6	19	1	0		26	0.03846153846	0.76
T. cristinae	MBOX	2021	34.503496	-119.805639	532	C	7	19	1	0		27	0.03703703704	0.7307692308
T. cristinae	MBOX	2023	34.503496	-119.805639	532	A	8	23	4	0		35	0.1142857143	0.7419354839
T. cristinae	MBOX	2023	34.503496	-119.805639	532	C	8	9	0	0		17	0	0.5294117647
T. cristinae	MH1978RR	2013	34.519144	-119.270992	608	C	10	0	0	0		10	0	0	52.4	58.6	55.3	0	2.62	7.34
T. cristinae	MH2559RR	2013	34.533242	-119.243072	1067	C	20	0	0	0		20	0	0	52.4	58.6	55.3	0	2.62	7.34
T. cristinae	MH2559RR	2014	34.533242	-119.243072	1067	C	40	0	8	0		48	0.1666666667	0	53.7	58.6	56.4	0	8.36	0.98
T. cristinae	MH2919RR	2013	34.555367	-119.263167	1047	C	3	0	2	0		5	0.4	0	52.4	58.6	55.3	0	2.62	7.34
T. cristinae	MHNFS	2002	34.491658	-119.306333	362	C	1	0	0	0		1	0	0	50.9	55.3	53.6	0	4.24	7.47
T. cristinae	MI	2016	34.51505	-119.796048	855	A	12	51	14	0		77	0.1818181818	0.8095238095	54.1	57.6	56.1	0	7.61	11.08
T. cristinae	MR	2002	34.515124	-119.799909	826	A	11	5	0	1		17	0	0.3125	50.9	55.3	53.6	0	4.24	7.47
T. cristinae	MR	2002	34.515124	-119.799909	826	C	30	20	8	0		58	0.1379310345	0.4	50.9	55.3	53.6	0	4.24	7.47
T. cristinae	MR	2003	34.515124	-119.799909	826	C	0	1	0	0		1	0	1	49.1	54.5	52.3	0	9.41	10.06
T. cristinae	MR1A	2010	34.514308	-119.799756	841	A	8	16	0	0		24	0	0.6666666667	48.9	52.3	50.9	0	9.31	9.63
T. cristinae	MR1C	2010	34.514308	-119.799756	841	C	17	3	4	0		24	0.1666666667	0.15	48.9	52.3	50.9	0	9.31	9.63
T. cristinae	MR2C	2010	34.514178	-119.799479	849	C	18	6	0	0		24	0	0.25	48.9	52.3	50.9	0	9.31	9.63
T. cristinae	MR3A	2010	34.514353	-119.800506	842	A	6	15	2	0		23	0.08695652174	0.7142857143	48.9	52.3	50.9	0	9.31	9.63
T. cristinae	MR3C	2010	34.514353	-119.800506	842	C	13	8	3	0		24	0.125	0.380952381	48.9	52.3	50.9	0	9.31	9.63
T. cristinae	MR4A	2010	34.51385	-119.801867	815	A	12	11	1	0		24	0.04166666667	0.4782608696	48.9	52.3	50.9	0	9.31	9.63
T. cristinae	N1	2013	34.517233	-119.7965	893	A	19	45	14	11		89	0.1573033708	0.703125	52.4	58.6	55.3	0	2.62	7.34
T. cristinae	N1	2013	34.517233	-119.7965	893	C	156	92	17	55		320	0.053125	0.3709677419	52.4	58.6	55.3	0	2.62	7.34
T. cristinae	N1	2014	34.517233	-119.7965	893	C	138	47	19	0		204	0.0931372549	0.2540540541	53.7	58.6	56.4	0	8.36	0.98
T. cristinae	N1	2016	34.517233	-119.7965	893	A	0	0	2	0		2	1		54.1	57.6	56.1	0	7.61	11.08
T. cristinae	N1	2016	34.517233	-119.7965	893	C	10	12	8	0		30	0.2666666667	0.5454545455	54.1	57.6	56.1	0	7.61	11.08
T. cristinae	N1	2017	34.517233	-119.7965	893	A	74	150	43	0		267	0.1610486891	0.6696428571	52.2	57.5	55	0	13.15	14.41
T. cristinae	N1	2017	34.517233	-119.7965	893	C	131	74	23	0		228	0.100877193	0.3609756098	52.2	57.5	55	0	13.15	14.41
T. cristinae	N1	2018	34.517233	-119.7965	893	A	4	5	1	0		10	0.1	0.4444444444	50.9	56.4	54	0	7.81	3.63
T. cristinae	N1	2018	34.517233	-119.7965	893	C	10	6	0	0		16	0	0.6875	50.9	56.4	54	0	7.81	3.63
T. cristinae	N1	2019	34.517233	-119.7965	893	A	159	205	62	0		426	0.1455399061	0.5631868132
T. cristinae	N1	2019	34.517233	-119.7965	893	C	681	213	148	0		1042	0.1420345489	0.2382550336
T. cristinae	N1	2023	34.517233	-119.7965	893	A	100	106	31	0		237	0.1308016878	0.5145631068
T. cristinae	N1	2023	34.517233	-119.7965	893	C	100	58	32	0		190	0.1684210526	0.3670886076
T. cristinae	N1X	2016	34.516103	-119.797531	847	A	15	23	7	0		45	0.1555555556	0.6052631579	54.1	57.6	56.1	0	7.61	11.08
T. cristinae	N1X	2016	34.516336	-119.796721	884	C	15	14	2	0		31	0.06451612903	0.4827586207	54.1	57.6	56.1	0	7.61	11.08
T. cristinae	N2	2019	34.516103	-119.797531	847	A	16	98	21	0		135	0.1555555556	0.8596491228
T. cristinae	N2	2019	34.516336	-119.796721	884	C	77	54	36	0		167	0.2155688623	0.4122137405
T. cristinae	N2	2023	34.516103	-119.797531	847	A	37	88	3	0		128	0.0234375	0.704
T. cristinae	N2	2023	34.516336	-119.796721	884	C	33	17	15	0		65	0.2307692308	0.34
T. cristinae	NH	2015	34.5151139	-119.8016944	825	A	4	13	1	0		18	0.05555555556	0.7647058824	55.6	58.1	56.9	0	4.69	6.95
T. cristinae	NS1RR	2013	34.488361	-119.654611	1131	A	15	0	3	0		18	0.1666666667	0	52.4	58.6	55.3	0	2.62	7.34
T. cristinae	OG	1991	34.512865	-119.79622	853	A	11	91	2	0		104	0.01923076923	0.8921568627	49.7	51.8	51.7	0	12.1	1.91
T. cristinae	OG	1991	34.512731	-119.796259	847	C	2	12	20	0		34	0.5882352941	0.8571428571	49.7	51.8	51.7	0	12.1	1.91
T. cristinae	OG	1992	34.512865	-119.79622	853	A	9	132	51	0		192	0.265625	0.9361702128	52.9	58.9	56.5	0	10.66	4.44
T. cristinae	OG	2002	34.512865	-119.79622	853	A	3	44	4	0		51	0.07843137255	0.9361702128	50.9	55.3	53.6	0	4.24	7.47
T. cristinae	OG	2002	34.512731	-119.796259	847	C	24	68	9	0		101	0.08910891089	0.7391304348	50.9	55.3	53.6	0	4.24	7.47
T. cristinae	OG	2003	34.512865	-119.79622	853	A	3	11	2	1		17	0.1176470588	0.7857142857	49.1	54.5	52.3	0	9.41	10.06
T. cristinae	OG	2003	34.512731	-119.796259	847	C	6	14	3	3		26	0.1153846154	0.7	49.1	54.5	52.3	0	9.41	10.06
T. cristinae	OG	2004	34.512865	-119.79622	853	A	7	52	5	3		67	0.07462686567	0.8813559322	52.8	59.1	55.4	0	7.66	8.04
T. cristinae	OG	2004	34.512731	-119.796259	847	C	6	25	4	1		36	0.1111111111	0.8064516129	52.8	59.1	55.4	0	7.66	8.04
T. cristinae	OG	2005	34.512865	-119.79622	853	A	0	5	1	0		6	0.1666666667	1	50.4	55.4	53.4	0	9.51	11.07
T. cristinae	OG	2005	34.512731	-119.796259	847	C	1	3	1	1		6	0.1666666667	0.75	50.4	55.4	53.4	0	9.51	11.07
T. cristinae	OG	2006	34.512865	-119.79622	853	A	1	18	1	4		24	0.04166666667	0.9473684211	48.2	53.9	52.3	0	12.26	12.35
T. cristinae	OG	2006	34.512731	-119.796259	847	C	3	4	1	1		9	0.1111111111	0.5714285714	48.2	53.9	52.3	0	12.26	12.35
T. cristinae	OG	2007	34.512865	-119.79622	853	A	0	4	0	0		4	0	1	52.5	58.3	55.4	0	6.25	3.94
T. cristinae	OG	2007	34.512731	-119.796259	847	C	0	2	0	1		3	0	1	52.5	58.3	55.4	0	6.25	3.94
T. cristinae	OG	2008	34.512865	-119.79622	853	A	2	11	0	0		13	0	0.8461538462	50.2	55.5	53.1	0	3.71	10.32
T. cristinae	OG	2008	34.512731	-119.796259	847	C	4	8	0	0		12	0	0.6666666667	50.2	55.5	53.1	0	3.71	10.32
T. cristinae	OG	2009	34.512865	-119.79622	853	A	9	99	9	0		117	0.07692307692	0.9166666667	49.6	56.7	53.9	0	7.47	4.32
T. cristinae	OG	2009	34.512731	-119.796259	847	C	19	15	8	0		42	0.1904761905	0.4411764706	49.6	56.7	53.9	0	7.47	4.32
T. cristinae	OG	2010	34.512865	-119.79622	853	A	32	84	20	0		136	0.1470588235	0.724137931	48.9	52.3	50.9	0	9.31	9.63
T. cristinae	OG	2010	34.512731	-119.796259	847	C	4	6	11	0		21	0.5238095238	0.6	48.9	52.3	50.9	0	9.31	9.63
T. cristinae	OG	2012	34.512865	-119.79622	853	A	1	21	2	0		24	0.08333333333	0.9545454545	50.4	56.2	53.8	0	8.44	3.59
T. cristinae	OG	2012	34.512731	-119.796259	847	C	1	10	1	0		12	0.08333333333	0.9090909091	50.4	56.2	53.8	0	8.44	3.59
T. cristinae	OG	2013	34.512865	-119.79622	853	A	3	12	2	0		17	0.1176470588	0.8	52.4	58.6	55.3	0	2.62	7.34
T. cristinae	OG	2013	34.512731	-119.796259	847	C	6	8	1	0		15	0.06666666667	0.5714285714	52.4	58.6	55.3	0	2.62	7.34
T. cristinae	OG	2016	34.512865	-119.79622	853	A	1	66	5	0		72	0.06944444444	0.9850746269	54.1	57.6	56.1	0	7.61	11.08
T. cristinae	OG	2016	34.512731	-119.796259	847	C	16	32	7	0		55	0.1272727273	0.6666666667	54.1	57.6	56.1	0	7.61	11.08
T. cristinae	OG	2017	34.512865	-119.79622	853	A	6	54	14	0		74	0.1891891892	0.9	52.2	57.5	55	0	13.15	14.41
T. cristinae	OG	2017	34.512731	-119.796259	847	C	22	46	27	0		95	0.2842105263	0.6764705882	52.2	57.5	55	0	13.15	14.41
T. cristinae	OG	2018	34.512865	-119.79622	853	A	0	5	0	0		5	0	1	50.9	56.4	54	0	7.81	3.63
T. cristinae	OG	2018	34.512731	-119.796259	847	C	3	1	2	0		6	0.3333333333	0.25	50.9	56.4	54	0	7.81	3.63
T. cristinae	OG	2019	34.512865	-119.79622	853	A	5	34	4	0		43	0.09302325581	0.8717948718
T. cristinae	OG	2019	34.512731	-119.796259	847	C	18	10	14	0		42	0.3333333333	0.3571428571
T. cristinae	OG	2021	34.512865	-119.79622	853	A	4	36	3	0		43	0.06976744186	0.9
T. cristinae	OG	2021	34.512731	-119.796259	847	C	2	10	0	0		12	0	0.8333333333
T. cristinae	OG	2023	34.512865	-119.79622	853	A	4	48	6	0		58	0.1034482759	0.9230769231
T. cristinae	OG	2023	34.512731	-119.796259	847	C	22	31	12	0		65	0.1846153846	0.5849056604
T. cristinae	OUT	2000	34.531772	-119.843479	464	A	1	6	1	0		8	0.125	0.8571428571	51.7	57.3	54.8	0	10.65	5.74
T. cristinae	OUT	2000	34.531894	-119.843521	462	C	3	0	0	0		3	0	0	51.7	57.3	54.8	0	10.65	5.74
T. cristinae	OUT	2001	34.531772	-119.843479	464	A	107	97	12	4		220	0.05454545455	0.4754901961	49.2	57.7	54.1	0	8.38	4.29
T. cristinae	OUT	2001	34.531894	-119.843521	462	C	25	6	3	0		34	0.08823529412	0.1935483871	49.2	57.7	54.1	0	8.38	4.29
T. cristinae	OUT	2002	34.531772	-119.843479	464	A	59	28	4	0		91	0.04395604396	0.3218390805	50.9	55.3	53.6	0	4.24	7.47
T. cristinae	OUT	2002	34.531894	-119.843521	462	C	11	5	2	0		18	0.1111111111	0.3125	50.9	55.3	53.6	0	4.24	7.47
T. cristinae	OUT	2003	34.531772	-119.843479	464	A	34	35	1	9		79	0.01265822785	0.5072463768	49.1	54.5	52.3	0	9.41	10.06
T. cristinae	OUT	2003	34.531894	-119.843521	462	C	13	1	0	3		17	0	0.07142857143	49.1	54.5	52.3	0	9.41	10.06
T. cristinae	OUT	2004	34.531772	-119.843479	464	A	27	29	2	12		70	0.02857142857	0.5178571429	52.8	59.1	55.4	0	7.66	8.04
T. cristinae	OUT	2004	34.531894	-119.843521	462	C	23	8	2	6		39	0.05128205128	0.2580645161	52.8	59.1	55.4	0	7.66	8.04
T. cristinae	OUT	2005	34.531772	-119.843479	464	A	20	28	3	15		66	0.04545454545	0.5833333333	50.4	55.4	53.4	0	9.51	11.07
T. cristinae	OUT	2005	34.531894	-119.843521	462	C	2	0	1	0		3	0.3333333333	0	50.4	55.4	53.4	0	9.51	11.07
T. cristinae	OUT	2006	34.531772	-119.843479	464	A	12	13	0	3		28	0	0.52	48.2	53.9	52.3	0	12.26	12.35
T. cristinae	OUT	2006	34.531894	-119.843521	462	C	10	6	0	0		16	0	0.375	48.2	53.9	52.3	0	12.26	12.35
T. cristinae	OUT	2007	34.531772	-119.843479	464	A	61	74	3	19		157	0.01910828025	0.5481481481	52.5	58.3	55.4	0	6.25	3.94
T. cristinae	OUT	2009	34.531772	-119.843479	464	A	11	16	1	0		28	0.03571428571	0.5925925926	49.6	56.7	53.9	0	7.47	4.32
T. cristinae	OUT	2009	34.531894	-119.843521	462	C	2	3	0	0		5	0	0.6	49.6	56.7	53.9	0	7.47	4.32
T. cristinae	OUT	2010	34.531772	-119.843479	464	A	14	18	1	0		33	0.0303030303	0.5625	48.9	52.3	50.9	0	9.31	9.63
T. cristinae	OUT	2010	34.531894	-119.843521	462	C	6	3	1	0		10	0.1	0.3333333333	48.9	52.3	50.9	0	9.31	9.63
T. cristinae	OUT	2012	34.531772	-119.843479	464	A	10	17	5	0		32	0.15625	0.6296296296	50.4	56.2	53.8	0	8.44	3.59
T. cristinae	OUT	2012	34.531772	-119.843479	464	C	0	2	0	0		2	0	1	50.4	56.2	53.8	0	8.44	3.59
T. cristinae	OUT	2013	34.531772	-119.843479	464	A	9	6	1	0		16	0.0625	0.4	52.4	58.6	55.3	0	2.62	7.34
T. cristinae	OUT	2016	34.531772	-119.843479	464	A	29	3	3	0		35	0.08571428571	0.09375	54.1	57.6	56.1	0	7.61	11.08
T. cristinae	OUT	2016	34.531894	-119.843521	462	C	7	2	1	0		10	0.1	0.2222222222	54.1	57.6	56.1	0	7.61	11.08
T. cristinae	OUT	2017	34.531772	-119.843479	464	A	175	106	20	0		301	0.06644518272	0.3772241993	52.2	57.5	55	0	13.15	14.41
T. cristinae	OUT	2017	34.531894	-119.843521	462	C	27	16	2	0		45	0.04444444444	0.3720930233	52.2	57.5	55	0	13.15	14.41
T. cristinae	OUT	2018	34.531772	-119.843479	464	A	7	2	1	0		10	0.1	0.2222222222	50.9	56.4	54	0	7.81	3.63
T. cristinae	OUT	2018	34.531894	-119.843521	462	C	1	0	0	0		1	0	0	50.9	56.4	54	0	7.81	3.63
T. cristinae	OUT	2019	34.531772	-119.843479	464	A	49	41	5	0		95	0.05263157895	0.4555555556
T. cristinae	OUT	2019	34.531894	-119.843521	462	C	5	2	0	0		7	0	0.2857142857
T. cristinae	OUT	2021	34.531772	-119.843479	464	A	14	12	2	0		28	0.07142857143	0.4615384615
T. cristinae	OUT	2021	34.531894	-119.843521	462	C	4	2	1	0		7	0.1428571429	0.3333333333
T. cristinae	OUT	2022	34.531772	-119.843479	464	A	21	14	0	0		35	0	0.4
T. cristinae	OUT	2022	34.531894	-119.843521	462	C	8	2	0	0		10	0	0.2
T. cristinae	OUT	2023	34.531772	-119.843479	464	A	43	57	4	0		104	0.03846153846	0.57
T. cristinae	OUT	2023	34.531894	-119.843521	462	C	1	0	0	0		1	0	0
T. cristinae	OUTW	2002	34.529424	-119.83873	477	C	6	1	0	0		7	0	0.1428571429	50.9	55.3	53.6	0	4.24	7.47
T. cristinae	P	1990	34.476901	-119.768638	287	C	49	7	12	0		68	0.1764705882	0.125	50.8	56.7	53.2	0	4.49	3.84
T. cristinae	P	1992	34.476901	-119.768638	287	C	849	91	265	0		1205	0.2199170124	0.09680851064	52.9	58.9	56.5	0	10.66	4.44
T. cristinae	P	2000	34.476901	-119.768638	287	C	80	17	25	8		130	0.1923076923	0.175257732	51.7	57.3	54.8	0	10.65	5.74
T. cristinae	P	2001	34.476901	-119.768638	287	C	151	45	54	2		252	0.2142857143	0.2295918367	49.2	57.7	54.1	0	8.38	4.29
T. cristinae	P	2002	34.476901	-119.768638	287	C	122	28	37	2		189	0.1957671958	0.1866666667	50.9	55.3	53.6	0	4.24	7.47
T. cristinae	P	2003	34.476901	-119.768638	287	C	29	0	12	2		43	0.2790697674	0	49.1	54.5	52.3	0	9.41	10.06
T. cristinae	P	2004	34.476901	-119.768638	287	C	28	1	12	2		43	0.2790697674	0.03448275862	52.8	59.1	55.4	0	7.66	8.04
T. cristinae	P	2006	34.476901	-119.768638	287	C	3	1	1	0		5	0.2	0.25	48.2	53.9	52.3	0	12.26	12.35
T. cristinae	P	2010	34.476901	-119.768638	287	C	44	8	21	0		73	0.2876712329	0.1538461538	48.9	52.3	50.9	0	9.31	9.63
T. cristinae	P	2013	34.476901	-119.768638	287	C	10	3	7	0		20	0.35	0.2307692308	52.4	58.6	55.3	0	2.62	7.34
T. cristinae	P	2016	34.476901	-119.768638	287	C	7	1	1	0		9	0.1111111111	0.125	54.1	57.6	56.1	0	7.61	11.08
T. cristinae	P	2017	34.476901	-119.768638	287	C	22	2	2	0		26	0.07692307692	0.08333333333	52.2	57.5	55	0	13.15	14.41
T. cristinae	P	2019	34.476901	-119.768638	287	C	16	5	4	0		25	0.16	0.2380952381
T. cristinae	P	2021	34.476901	-119.768638	287	C	12	1	2	0		15	0.1333333333	0.07692307692
T. cristinae	P	2023	34.476901	-119.768638	287	C	6	0	1	0		7	0.1428571429	0
T. cristinae	P1	2002	34.479133	-119.770877	269	C	1	2	0	0		3	0	0.6666666667	50.9	55.3	53.6	0	4.24	7.47
T. cristinae	P2	2002	34.483544	-119.776635	323	C	10	4	1	0		15	0.06666666667	0.2857142857	50.9	55.3	53.6	0	4.24	7.47
T. cristinae	P3	2002	34.490176	-119.783177	369	C	3	0	1	0		4	0.25	0	50.9	55.3	53.6	0	4.24	7.47
T. cristinae	PCR1	2016	34.491665	-119.795177	431	A	3	0	0	0		3	0	0	54.1	57.6	56.1	0	7.61	11.08
T. cristinae	PCR1	2016	34.491665	-119.795177	431	C	2	1	0	0		3	0	0.3333333333	54.1	57.6	56.1	0	7.61	11.08
T. cristinae	PCR10	2016	34.492372	-119.790309	575	A	3	10	2	0		15	0.1333333333	0.7692307692	54.1	57.6	56.1	0	7.61	11.08
T. cristinae	PCR10	2016	34.492372	-119.790309	575	C	0	2	0	0		2	0	1	54.1	57.6	56.1	0	7.61	11.08
T. cristinae	PCR11	2016	34.493048	-119.79046	589	A	0	1	0	0		1	0	1	54.1	57.6	56.1	0	7.61	11.08
T. cristinae	PCR13	2016	34.495046	-119.790987	625	A	2	1	0	0		3	0	0.3333333333	54.1	57.6	56.1	0	7.61	11.08
T. cristinae	PCR13	2016	34.495046	-119.790987	625	C	0	5	0	0		5	0	1	54.1	57.6	56.1	0	7.61	11.08
T. cristinae	PCR15	2016	34.501215	-119.789121	700	C	0	1	0	0		1	0	1	54.1	57.6	56.1	0	7.61	11.08
T. cristinae	PCR16	2016	34.50735	-119.794421	806	A	1	6	2	0		9	0.2222222222	0.8571428571	54.1	57.6	56.1	0	7.61	11.08
T. cristinae	PCR17	2016	34.511636	-119.79587	839	A	4	81	18	0		103	0.1747572816	0.9529411765	54.1	57.6	56.1	0	7.61	11.08
T. cristinae	PCR17	2016	34.511636	-119.79587	839	C	3	9	7	0		19	0.3684210526	0.75	54.1	57.6	56.1	0	7.61	11.08
T. cristinae	PCR2	2016	34.493215	-119.794467	470	C	1	0	0	0		1	0	0	54.1	57.6	56.1	0	7.61	11.08
T. cristinae	PCR3	2016	34.492873	-119.793768	472	A	1	0	0	0		1	0	0	54.1	57.6	56.1	0	7.61	11.08
T. cristinae	PCR4	2016	34.491459	-119.793339	490	A	7	5	16	0		28	0.5714285714	0.4166666667	54.1	57.6	56.1	0	7.61	11.08
T. cristinae	PCR5	2016	34.491103	-119.792693	494	C	2	0	1	0		3	0.3333333333	0	54.1	57.6	56.1	0	7.61	11.08
T. cristinae	PCR6	2016	34.490561	-119.791626	503	C	3	0	1	0		4	0.25	0	54.1	57.6	56.1	0	7.61	11.08
T. cristinae	PCR7	2016	34.490672	-119.79092	515	A	2	1	0	0		3	0	0.3333333333	54.1	57.6	56.1	0	7.61	11.08
T. cristinae	PCR7	2016	34.490672	-119.79092	515	C	6	3	1	0		10	0.1	0.3333333333	54.1	57.6	56.1	0	7.61	11.08
T. cristinae	PCR8	2016	34.492316	-119.791853	534	A	0	1	1	0		2	0.5	1	54.1	57.6	56.1	0	7.61	11.08
T. cristinae	PE	2001	34.4913444	-119.7951611	422	C	45	18	5	3		71	0.07042253521	0.2857142857	49.2	57.7	54.1	0	8.38	4.29
T. cristinae	PE	2002	34.4913444	-119.7951611	422	C	0	3	0	0		3	0	1	50.9	55.3	53.6	0	4.24	7.47
T. cristinae	PE	2004	34.4913444	-119.7951611	422	C	48	40	8	9		105	0.07619047619	0.4545454545	52.8	59.1	55.4	0	7.66	8.04
T. cristinae	PE	2006	34.4913444	-119.7951611	422	C	3	1	0	0		4	0	0.25	48.2	53.9	52.3	0	12.26	12.35
T. cristinae	PE	2008	34.4913444	-119.7951611	422	C	20	4	9	4		37	0.2432432432	0.1666666667	50.2	55.5	53.1	0	3.71	10.32
T. cristinae	PE	2009	34.4913444	-119.7951611	422	C	1	4	0	0		5	0	0.8	49.6	56.7	53.9	0	7.47	4.32
T. cristinae	PE	2010	34.4913444	-119.7951611	422	C	5	8	4	0		17	0.2352941176	0.6153846154	48.9	52.3	50.9	0	9.31	9.63
T. cristinae	PE	2017	34.4913444	-119.7951611	422	C	55	41	16	0		112	0.1428571429	0.4270833333	52.2	57.5	55	0	13.15	14.41
T. cristinae	PE	2018	34.4913444	-119.7951611	422	C	0	0	1	0		1	1		50.9	56.4	54	0	7.81	3.63
T. cristinae	PE	2019	34.4913444	-119.7951611	422	C	28	15	8	0		51	0.1568627451	0.3488372093
T. cristinae	PE	2023	34.4913444	-119.7951611	422	C	9	8	0	0		17	0	0.4705882353
T. cristinae	PG	2002	34.471183	-119.679441	694	C	1	0	0	0		1	0	0	50.9	55.3	53.6	0	4.24	7.47
T. cristinae	PR	1990	34.5330793	-119.85736	364	C	33	4	3	0		40	0.075	0.1081081081	50.8	56.7	53.2	0	4.49	3.84
T. cristinae	PR	1991	34.5330793	-119.85736	364	C	96	6	4	0		106	0.03773584906	0.05882352941	49.7	51.8	51.7	0	12.1	1.91
T. cristinae	PR	2000	34.5330793	-119.85736	364	C	33	1	4	0		38	0.1052631579	0.02941176471	51.7	57.3	54.8	0	10.65	5.74
T. cristinae	PR	2001	34.5330793	-119.85736	364	C	209	3	27	1		240	0.1125	0.0141509434	49.2	57.7	54.1	0	8.38	4.29
T. cristinae	PR	2002	34.5330793	-119.85736	364	C	69	1	6	0		76	0.07894736842	0.01428571429	50.9	55.3	53.6	0	4.24	7.47
T. cristinae	PR	2003	34.5330793	-119.85736	364	C	112	0	14	0		126	0.1111111111	0	49.1	54.5	52.3	0	9.41	10.06
T. cristinae	PR	2004	34.5330793	-119.85736	364	C	271	2	30	1		304	0.09868421053	0.007326007326	52.8	59.1	55.4	0	7.66	8.04
T. cristinae	PR	2005	34.5330793	-119.85736	364	C	358	3	34	11		406	0.08374384236	0.008310249307	50.4	55.4	53.4	0	9.51	11.07
T. cristinae	PR	2006	34.5330793	-119.85736	364	C	28	1	1	1		31	0.03225806452	0.03448275862	48.2	53.9	52.3	0	12.26	12.35
T. cristinae	PR	2007	34.5330793	-119.85736	364	C	129	5	16	4		154	0.1038961039	0.03731343284	52.5	58.3	55.4	0	6.25	3.94
T. cristinae	PR	2008	34.5330793	-119.85736	364	C	35	1	8	0		44	0.1818181818	0.02777777778	50.2	55.5	53.1	0	3.71	10.32
T. cristinae	PR	2009	34.5330793	-119.85736	364	C	33	0	3	0		36	0.08333333333	0	49.6	56.7	53.9	0	7.47	4.32
T. cristinae	PR	2010	34.5330793	-119.85736	364	C	29	0	1	0		30	0.03333333333	0	48.9	52.3	50.9	0	9.31	9.63
T. cristinae	PR	2010	34.5330793	-119.85736	364	C	34	0	6	0		40	0.15	0	48.9	52.3	50.9	0	9.31	9.63
T. cristinae	PR	2013	34.5330793	-119.85736	364	C	16	0	4	0		20	0.2	0	52.4	58.6	55.3	0	2.62	7.34
T. cristinae	PR	2015	34.5330793	-119.85736	364	C	46	3	3	0		52	0.05769230769	0.0612244898	55.6	58.1	56.9	0	4.69	6.95
T. cristinae	PR	2016	34.5330793	-119.85736	364	C	73	7	6	0		86	0.06976744186	0.0875	54.1	57.6	56.1	0	7.61	11.08
T. cristinae	PR	2017	34.5330793	-119.85736	364	C	198	2	16	0		216	0.07407407407	0.01	52.2	57.5	55	0	13.15	14.41
T. cristinae	PR	2018	34.5330793	-119.85736	364	C	4	0	0	0		4	0	0	50.9	56.4	54	0	7.81	3.63
T. cristinae	PR	2019	34.5330793	-119.85736	364	C	150	3	14	0		167	0.08383233533	0.01960784314
T. cristinae	PR	2021	34.5330793	-119.85736	364	C	64	0	2	0		66	0.0303030303	0
T. cristinae	PR	2022	34.5330793	-119.85736	364	C	51	0	3	0		54	0.05555555556	0
T. cristinae	PR	2023	34.5330793	-119.85736	364	C	60	2	5	0		67	0.07462686567	0.03225806452
T. cristinae	PR4951	2002	34.543066	-119.843569	317	A	10	0	0	0		10	0	0	50.9	55.3	53.6	0	4.24	7.47
T. cristinae	PR4951	2002	34.543066	-119.843569	317	C	5	0	0	0		5	0	0	50.9	55.3	53.6	0	4.24	7.47
T. cristinae	PR4951	2004	34.543066	-119.843569	317	C	1	0	0	0		1	0	0	52.8	59.1	55.4	0	7.66	8.04
T. cristinae	PR4951	2019	34.543066	-119.843569	317	A	61	0	0	0		61	0	0
T. cristinae	PR4951	2019	34.543066	-119.843569	317	C	14	0	0	0		14	0	0
T. cristinae	PR4951	2023	34.543066	-119.843569	317	A	28	1	1	0		30	0.03333333333	0.03448275862
T. cristinae	PR4951	2023	34.543066	-119.843569	317	C	22	0	3	0		25	0.12	0
T. cristinae	PRN	2016	34.532312	-119.852724	396	C	54	3	10	0		67	0.1492537313	0.05263157895	54.1	57.6	56.1	0	7.61	11.08
T. cristinae	PRN	2017	34.532312	-119.852724	396	C	220	30	40	0		290	0.1379310345	0.12	52.2	57.5	55	0	13.15	14.41
T. cristinae	PRN	2018	34.532312	-119.852724	396	C	14	0	1	0		15	0.06666666667	0	50.9	56.4	54	0	7.81	3.63
T. cristinae	PRN	2019	34.532312	-119.852724	396	C	183	15	36	0		234	0.1538461538	0.07575757576
T. cristinae	PRN	2021	34.532312	-119.852724	396	C	58	3	7	0		68	0.1029411765	0.04918032787
T. cristinae	PRN	2022	34.532312	-119.852724	396	C	69	9	16	0		94	0.170212766	0.1153846154
T. cristinae	PRN	2023	34.532312	-119.852724	396	C	250	13	33	0		296	0.1114864865	0.04942965779
T. cristinae	R8	2019				C	95	20	37	0		152	0.2434210526	0.1739130435
T. cristinae	R1	1996	34.492538	-120.065858	71	C	4	0	1	2		7	0.1428571429	0	52.4	56.9	54.9	1	10.66	10.9
T. cristinae	R10	1996	34.514388	-120.072475	332	C	1	1	2	2		6	0.3333333333	0.5	52.4	56.9	54.9	1	10.66	10.9
T. cristinae	R10	2001	34.514388	-120.072475	332	C	4	2	1	0		7	0.1428571429	0.3333333333	49.2	57.7	54.1	1	8.38	4.29
T. cristinae	R10	2003	34.514388	-120.072475	332	C	4	0	1	7		12	0.08333333333	0	49.1	54.5	52.3	1	9.41	10.06
T. cristinae	R10	2016	34.514388	-120.072475	332	C	35	5	3	0		43	0.06976744186	0.125	54.1	57.6	56.1	1	7.61	11.08
T. cristinae	R11	1996	34.514628	-120.071468	347	A	3	4	1	2		10	0.1	0.5714285714	52.4	56.9	54.9	1	10.66	10.9
T. cristinae	R11	1996	34.514628	-120.071468	347	C	4	3	2	1		10	0.2	0.4285714286	52.4	56.9	54.9	1	10.66	10.9
T. cristinae	R11	2003	34.514628	-120.071468	347	C	3	0	0	2		5	0	0	49.1	54.5	52.3	1	9.41	10.06
T. cristinae	R11	2016	34.514628	-120.071468	347	C	7	6	1	0		14	0.07142857143	0.4615384615	54.1	57.6	56.1	1	7.61	11.08
T. cristinae	R12	1996	34.515032	-120.07101	351	A	74	111	13	73		271	0.0479704797	0.6	52.4	56.9	54.9	1	10.66	10.9
T. cristinae	R12	1996	34.515032	-120.07101	351	C	88	50	33	50		221	0.149321267	0.3623188406	52.4	56.9	54.9	1	10.66	10.9
T. cristinae	R12	1997	34.515032	-120.07101	351	A	11	51	0	6		68	0	0.8225806452	52.1	59.1	56	1	2.44	16.58
T. cristinae	R12	1997	34.515032	-120.07101	351	C	15	16	1	5		37	0.02702702703	0.5161290323	52.1	59.1	56	1	2.44	16.58
T. cristinae	R12	1999	34.515032	-120.07101	351	A	3	9	0	0		12	0	0.75	47.9	53.1	51	1	9.25	5.19
T. cristinae	R12	1999	34.515032	-120.07101	351	C	5	0	0	0		5	0	0	47.9	53.1	51	1	9.25	5.19
T. cristinae	R12	2001	34.515032	-120.07101	351	A	1	10	0	1		12	0	0.9090909091	49.2	57.7	54.1	1	8.38	4.29
T. cristinae	R12	2001	34.515032	-120.07101	351	C	17	15	2	2		36	0.05555555556	0.46875	49.2	57.7	54.1	1	8.38	4.29
T. cristinae	R12	2003	34.515032	-120.07101	351	A	0	3	0	1		4	0	1	49.1	54.5	52.3	1	9.41	10.06
T. cristinae	R12	2003	34.515032	-120.07101	351	C	38	16	7	23		84	0.08333333333	0.2962962963	49.1	54.5	52.3	1	9.41	10.06
T. cristinae	R12	2004	34.515032	-120.07101	351	A	33	49	8	27		117	0.06837606838	0.5975609756	52.8	59.1	55.4	1	7.66	8.04
T. cristinae	R12	2004	34.515032	-120.07101	351	C	114	75	41	79		309	0.1326860841	0.3968253968	52.8	59.1	55.4	1	7.66	8.04
T. cristinae	R12	2006	34.515032	-120.07101	351	A	2	6	0	1		9	0	0.75	48.2	53.9	52.3	1	12.26	12.35
T. cristinae	R12	2006	34.515032	-120.07101	351	C	1	2	0	1		4	0	0.6666666667	48.2	53.9	52.3	1	12.26	12.35
T. cristinae	R12	2009	34.515032	-120.07101	351	A	1	4	0	0		5	0	0.8	49.6	56.7	53.9	1	7.47	4.32
T. cristinae	R12	2009	34.515032	-120.07101	351	C	13	1	2	0		16	0.125	0.07142857143	49.6	56.7	53.9	1	7.47	4.32
T. cristinae	R12	2010	34.515032	-120.07101	351	A	10	38	3	0		51	0.05882352941	0.7916666667	48.9	52.3	50.9	1	9.31	9.63
T. cristinae	R12	2010	34.515032	-120.07101	351	C	34	22	18	2		76	0.2368421053	0.3928571429	48.9	52.3	50.9	1	9.31	9.63
T. cristinae	R12	2012	34.515032	-120.07101	351	C	7	6	3	0		16	0.1875	0.4615384615	50.4	56.2	53.8	1	8.44	3.59
T. cristinae	R12	2013	34.515032	-120.07101	351	C	14	5	1	0		20	0.05	0.2631578947	52.4	58.6	55.3	1	2.62	7.34
T. cristinae	R12	2015	34.515032	-120.07101	351	A	0	1	0	0		1	0	1	55.6	58.1	56.9	1	4.69	6.95
T. cristinae	R12	2015	34.515032	-120.07101	351	C	6	4	1	0		11	0.09090909091	0.4	55.6	58.1	56.9	1	4.69	6.95
T. cristinae	R12	2016	34.515032	-120.07101	351	A	4	4	1	0		9	0.1111111111	0.5	54.1	57.6	56.1	1	7.61	11.08
T. cristinae	R12	2016	34.515097	-120.071028	351	C	14	7	0	0		21	0	0.3333333333	54.1	57.6	56.1	1	7.61	11.08
T. cristinae	R12	2017	34.515032	-120.07101	351	A	14	10	2	0		26	0.07692307692	0.4166666667	52.2	57.5	55	1	13.15	14.41
T. cristinae	R12	2017	34.515097	-120.071028	351	C	61	30	6	0		97	0.0618556701	0.3296703297	52.2	57.5	55	1	13.15	14.41
T. cristinae	R12	2018	34.515032	-120.07101	351	A	1	0	0	0		1	0	0	50.9	56.4	54	1	7.81	3.63
T. cristinae	R12	2018	34.515097	-120.071028	351	C	0	1	0	0		1	0	1	50.9	56.4	54	1	7.81	3.63
T. cristinae	R12	2019	34.515032	-120.07101	351	A	28	23	6	0		57	0.1052631579	0.4509803922
T. cristinae	R12	2019	34.515097	-120.071028	351	C	76	27	9	0		112	0.08035714286	0.2621359223
T. cristinae	R12	2023	34.515032	-120.07101	351	A	0	3	0	0		3	0	1
T. cristinae	R12	2023	34.515097	-120.071028	351	C	13	9	1	0		23	0.04347826087	0.4090909091
T. cristinae	R12R	2003	34.5162917	-120.0733167	392	A	5	56	4	10		75	0.05333333333	0.9180327869	49.1	54.5	52.3	1	9.41	10.06
T. cristinae	R12R	2003	34.5162917	-120.0733167	392	C	1	6	1	2		10	0.1	0.8571428571	49.1	54.5	52.3	1	9.41	10.06
T. cristinae	R12R	2004	34.5162917	-120.0733167	392	A	2	29	9	7		47	0.1914893617	0.935483871	52.8	59.1	55.4	1	7.66	8.04
T. cristinae	R12R	2004	34.5162917	-120.0733167	392	C	0	1	0	0		1	0	1	52.8	59.1	55.4	1	7.66	8.04
T. cristinae	R13	1996	34.515309	-120.071897	365	C	16	4	7	3		30	0.2333333333	0.2	52.4	56.9	54.9	1	10.66	10.9
T. cristinae	R13	2016	34.515309	-120.071897	365	C	9	1	1	0		11	0.09090909091	0.1	54.1	57.6	56.1	1	7.61	11.08
T. cristinae	R14	1996	34.515551	-120.072592	371	C	24	5	4	1		34	0.1176470588	0.1724137931	52.4	56.9	54.9	1	10.66	10.9
T. cristinae	R14	2001	34.515551	-120.072592	371	C	4	1	0	0		5	0	0.2	49.2	57.7	54.1	1	8.38	4.29
T. cristinae	R14	2003	34.515551	-120.072592	371	C	18	8	4	16		46	0.08695652174	0.3076923077	49.1	54.5	52.3	1	9.41	10.06
T. cristinae	R14	2016	34.515551	-120.072592	371	C	0	1	0	0		1	0	1	54.1	57.6	56.1	1	7.61	11.08
T. cristinae	R15	1996	34.515936	-120.073028	380	C	23	10	14	44		91	0.1538461538	0.303030303	52.4	56.9	54.9	1	10.66	10.9
T. cristinae	R15	1997	34.515936	-120.073028	380	C	22	6	4	7		39	0.1025641026	0.2142857143	52.1	59.1	56	1	2.44	16.58
T. cristinae	R15	2001	34.515936	-120.073028	380	C	6	1	1	4		12	0.08333333333	0.1428571429	49.2	57.7	54.1	1	8.38	4.29
T. cristinae	R15	2003	34.515936	-120.073028	380	C	2	2	0	1		5	0	0.5	49.1	54.5	52.3	1	9.41	10.06
T. cristinae	R16	1996	34.516758	-120.073516	397	C	10	3	5	16		34	0.1470588235	0.2307692308	52.4	56.9	54.9	1	10.66	10.9
T. cristinae	R16	1997	34.516758	-120.073516	397	C	21	14	5	8		48	0.1041666667	0.4	52.1	59.1	56	1	2.44	16.58
T. cristinae	R16	2001	34.516758	-120.073516	397	C	6	1	2	0		9	0.2222222222	0.1428571429	49.2	57.7	54.1	1	8.38	4.29
T. cristinae	R16	2003	34.516758	-120.073516	397	C	4	3	0	2		9	0	0.4285714286	49.1	54.5	52.3	1	9.41	10.06
T. cristinae	R17	1996	34.517088	-120.074436	412	C	2	1	0	5		8	0	0.3333333333	52.4	56.9	54.9	1	10.66	10.9
T. cristinae	R17	1997	34.517088	-120.074436	412	C	8	5	0	1		14	0	0.3846153846	52.1	59.1	56	1	2.44	16.58
T. cristinae	R17	2001	34.517088	-120.074436	412	C	10	5	0	2		17	0	0.3333333333	49.2	57.7	54.1	1	8.38	4.29
T. cristinae	R17	2003	34.517088	-120.074436	412	C	1	0	0	1		2	0	0	49.1	54.5	52.3	1	9.41	10.06
T. cristinae	R17	2016	34.517088	-120.074436	412	A	32	20	4	0		56	0.07142857143	0.3846153846	54.1	57.6	56.1	1	7.61	11.08
T. cristinae	R17	2016	34.517058	-120.07439	415	C	0	1	0	0		1	0	1	54.1	57.6	56.1	1	7.61	11.08
T. cristinae	R18	1996	34.517274	-120.074857	414	C	9	9	7	15		40	0.175	0.5	52.4	56.9	54.9	1	10.66	10.9
T. cristinae	R18	2001	34.517274	-120.074857	414	C	14	6	1	2		23	0.04347826087	0.3	49.2	57.7	54.1	1	8.38	4.29
T. cristinae	R18	2003	34.517301	-120.075045	416	C	0	4	0	2		6	0	1	49.1	54.5	52.3	1	9.41	10.06
T. cristinae	R18	2016	34.517301	-120.075045	416	A	0	8	1	0		9	0.1111111111	1	54.1	57.6	56.1	1	7.61	11.08
T. cristinae	R18	2016	34.517274	-120.074857	414	C	0	1	0	0		1	0	1	54.1	57.6	56.1	1	7.61	11.08
T. cristinae	R19	1996	34.517277	-120.075446	422	C	0	2	0	0		2	0	1	52.4	56.9	54.9	1	10.66	10.9
T. cristinae	R19	2016	34.517277	-120.075446	422	A	0	3	0	0		3	0	1	54.1	57.6	56.1	1	7.61	11.08
T. cristinae	R20	1996	34.517271	-120.075476	422	A	4	55	8	19		86	0.09302325581	0.9322033898	52.4	56.9	54.9	1	10.66	10.9
T. cristinae	R20	2001	34.517271	-120.075476	422	A	1	7	0	1		9	0	0.875	49.2	57.7	54.1	1	8.38	4.29
T. cristinae	R21	1996	34.517206	-120.075643	422	A	0	36	1	2		39	0.02564102564	1	52.4	56.9	54.9	1	10.66	10.9
T. cristinae	R21	2001	34.517206	-120.075643	422	A	0	8	0	1		9	0	1	49.2	57.7	54.1	1	8.38	4.29
T. cristinae	R22	1996	34.517482	-120.076123	433	C	1	2	4	3		10	0.4	0.6666666667	52.4	56.9	54.9	1	10.66	10.9
T. cristinae	R22	2003	34.517482	-120.076123	433	C	0	3	0	0		3	0	1	49.1	54.5	52.3	1	9.41	10.06
T. cristinae	R23	1996	34.518379	-120.077093	438	A	2	25	5	9		41	0.1219512195	0.9259259259	52.4	56.9	54.9	1	10.66	10.9
T. cristinae	R23	2001	34.518379	-120.077093	438	A	4	91	1	7		103	0.009708737864	0.9578947368	49.2	57.7	54.1	1	8.38	4.29
T. cristinae	R23	2003	34.518379	-120.077093	438	A	4	66	3	7		80	0.0375	0.9428571429	49.1	54.5	52.3	1	9.41	10.06
T. cristinae	R23	2004	34.518379	-120.077093	438	A	10	156	22	28		216	0.1018518519	0.9397590361	52.8	59.1	55.4	1	7.66	8.04
T. cristinae	R23	2006	34.518379	-120.077093	438	A	5	32	0	19		56	0	0.8648648649	48.2	53.9	52.3	1	12.26	12.35
T. cristinae	R23	2008	34.518379	-120.077093	438	A	3	18	1	1		23	0.04347826087	0.8571428571	50.2	55.5	53.1	1	3.71	10.32
T. cristinae	R23	2009	34.518379	-120.077093	438	A	0	41	4	0		45	0.08888888889	1	49.6	56.7	53.9	1	7.47	4.32
T. cristinae	R23	2010	34.518379	-120.077093	438	A	2	10	2	0		14	0.1428571429	0.8333333333	48.9	52.3	50.9	1	9.31	9.63
T. cristinae	R23	2012	34.518379	-120.077093	438	A	0	19	0	0		19	0	1	50.4	56.2	53.8	1	8.44	3.59
T. cristinae	R23	2016	34.518379	-120.077093	438	A	1	17	1	0		19	0.05263157895	0.9444444444	54.1	57.6	56.1	1	7.61	11.08
T. cristinae	R23	2017	34.518379	-120.077093	438	A	16	79	4	0		99	0.0404040404	0.8315789474	52.2	57.5	55	1	13.15	14.41
T. cristinae	R23	2018	34.518379	-120.077093	438	A	0	7	0	0		7	0	1	50.9	56.4	54	1	7.81	3.63
T. cristinae	R23	2019	34.518379	-120.077093	438	A	16	134	8	0		158	0.05063291139	0.8933333333
T. cristinae	R23	2023	34.518379	-120.077093	438	A	2	41	0	0		43	0	0.9534883721
T. cristinae	R24	1996	34.529203	-120.072835	691	A	4	19	1	12		36	0.02777777778	0.8260869565	52.4	56.9	54.9	1	10.66	10.9
T. cristinae	R24	2001	34.529203	-120.072835	691	A	0	6	1	3		10	0.1	1	49.2	57.7	54.1	1	8.38	4.29
T. cristinae	R25	1996	34.529281	-120.07376	692	C	11	11	4	11		37	0.1081081081	0.5	52.4	56.9	54.9	1	10.66	10.9
T. cristinae	R26	1996	34.529368	-120.074935	688	A	8	44	9	9		70	0.1285714286	0.8461538462	52.4	56.9	54.9	1	10.66	10.9
T. cristinae	R26	2001	34.529368	-120.074935	688	A	2	1	0	0		3	0	0.3333333333	49.2	57.7	54.1	1	8.38	4.29
T. cristinae	R26	2001	34.529368	-120.074935	688	C	0	1	0	0		1	0	1	49.2	57.7	54.1	1	8.38	4.29
T. cristinae	R26	2003	34.529368	-120.074935	688	A	0	2	0	0		2	0	1	49.1	54.5	52.3	1	9.41	10.06
T. cristinae	R26	2003	34.529368	-120.074935	688	C	12	6	0	4		22	0	0.3333333333	49.1	54.5	52.3	1	9.41	10.06
T. cristinae	R27	1996	34.52974	-120.080477	692	A	11	32	6	17		66	0.09090909091	0.7441860465	52.4	56.9	54.9	1	10.66	10.9
T. cristinae	R28	2001	34.530093	-120.083001	708	A	1	3	0	1		5	0	0.75	49.2	57.7	54.1	1	8.38	4.29
T. cristinae	R28	2001	34.530093	-120.083001	708	C	0	0	1	2		3	0.3333333333		49.2	57.7	54.1	1	8.38	4.29
T. cristinae	R3	1996	34.507552	-120.065059	134	C	2	0	0	2		4	0	0	52.4	56.9	54.9	1	10.66	10.9
T. cristinae	R3	2001	34.507552	-120.065059	134	C	7	0	1	0		8	0.125	0	49.2	57.7	54.1	1	8.38	4.29
T. cristinae	R4	1996	34.509167	-120.06522	141	C	23	0	2	4		29	0.06896551724	0	52.4	56.9	54.9	1	10.66	10.9
T. cristinae	R4	2016	34.512499	-120.071955	222	C	8	0	2	0		10	0.2	0	54.1	57.6	56.1	1	7.61	11.08
T. cristinae	R5	1996	34.510202	-120.068617	173	C	20	1	2	16		39	0.05128205128	0.04761904762	52.4	56.9	54.9	1	10.66	10.9
T. cristinae	R5	2001	34.510202	-120.068617	173	C	2	0	0	0		2	0	0	49.2	57.7	54.1	1	8.38	4.29
T. cristinae	R5	2016	34.512958	-120.07234	252	C	11	2	1	0		14	0.07142857143	0.1538461538	54.1	57.6	56.1	1	7.61	11.08
T. cristinae	R6	2016	34.512848	-120.073191	243	C	11	2	1	0		14	0.07142857143	0.1538461538	54.1	57.6	56.1	1	7.61	11.08
T. cristinae	R6	1996	34.51242	-120.068973	194	C	17	1	5	4		27	0.1851851852	0.05555555556	52.4	56.9	54.9	1	10.66	10.9
T. cristinae	R6	2001	34.51299	-120.068973	206	C	4	0	0	0		4	0	0	49.2	57.7	54.1	1	8.38	4.29
T. cristinae	R6	2003	34.51299	-120.068973	206	C	47	0	8	36		91	0.08791208791	0	49.1	54.5	52.3	1	9.41	10.06
T. cristinae	R6	2004	34.51299	-120.068973	206	C	123	5	12	72		212	0.05660377358	0.0390625	52.8	59.1	55.4	1	7.66	8.04
T. cristinae	R6	2006	34.51299	-120.068973	206	C	8	0	1	1		10	0.1	0	48.2	53.9	52.3	1	12.26	12.35
T. cristinae	R6	2008	34.51299	-120.068973	206	C	48	1	5	4		58	0.08620689655	0.02040816327	50.2	55.5	53.1	1	3.71	10.32
T. cristinae	R6	2009	34.51299	-120.068973	206	C	12	1	1	0		14	0.07142857143	0.07692307692	49.6	56.7	53.9	1	7.47	4.32
T. cristinae	R7	1996	34.51299	-120.07213	252	C	3	0	0	2		5	0	0	52.4	56.9	54.9	1	10.66	10.9
T. cristinae	R7	2016	34.512959	-120.07412	262	C	8	3	1	0		12	0.08333333333	0.2727272727	54.1	57.6	56.1	1	7.61	11.08
T. cristinae	R8	1996	34.513049	-120.073985	262	C	6	4	2	9		21	0.09523809524	0.4	52.4	56.9	54.9	1	10.66	10.9
T. cristinae	R8	2001	34.513049	-120.073985	262	C	3	1	1	0		5	0.2	0.25	49.2	57.7	54.1	1	8.38	4.29
T. cristinae	R8	2019	34.513049	-120.073985	262	C	24	19	19	0		62	0.3064516129	0.4418604651
T. cristinae	R8	2016	34.513349	-120.074738	284	C	1	0	0	0		1	0	0	54.1	57.6	56.1	1	7.61	11.08
T. cristinae	R9	1996	34.51355	-120.074631	294	C	12	10	6	8		36	0.1666666667	0.4545454545	52.4	56.9	54.9	1	10.66	10.9
T. cristinae	R9	2001	34.51355	-120.074631	294	C	3	1	0	1		5	0	0.25	49.2	57.7	54.1	1	8.38	4.29
T. cristinae	R9	2003	34.51355	-120.074631	294	C	2	1	0	2		5	0	0.3333333333	49.1	54.5	52.3	1	9.41	10.06
T. cristinae	R9	2010	34.51355	-120.074631	294	C	6	5	0	0		11	0	0.4545454545	48.9	52.3	50.9	1	9.31	9.63
T. cristinae	R9	2012	34.51355	-120.074631	294	C	5	1	0	1		7	0	0.1666666667	50.4	56.2	53.8	1	8.44	3.59
T. cristinae	R9	2016	34.514077	-120.072175	323	C	6	7	3	0		16	0.1875	0.5384615385	54.1	57.6	56.1	1	7.61	11.08
T. cristinae	RCS37.2	1994	34.514121	-120.070606	307	C	42	37	5	14		98	0.05102040816	0.4683544304	50.8	56.7	53.4	1	6.56	4.43
T. cristinae	RCS37.5	1994	34.515164	-120.072752	365	C	5	4	2	2		13	0.1538461538	0.4444444444	50.8	56.7	53.4	1	6.56	4.43
T. cristinae	RCS37.9	1994	34.515836	-120.072752	379	C	4	4	3	1		12	0.25	0.5	50.8	56.7	53.4	1	6.56	4.43
T. cristinae	RCS38.3	1994	34.51714	-120.073011	386	C	1	7	2	0		10	0.2	0.875	50.8	56.7	53.4	1	6.56	4.43
T. cristinae	RCS38.4	1994	34.517388	-120.075318	419	A	6	20	1	4		31	0.03225806452	0.7692307692	50.8	56.7	53.4	1	6.56	4.43
T. cristinae	RCS38.6	1994	34.51997	-120.076563	481	A	1	9	0	0		10	0	0.9	50.8	56.7	53.4	1	6.56	4.43
T. cristinae	RCS39.5	1994	34.523758	-120.069391	574	A	1	1	0	0		2	0	0.5	50.8	56.7	53.4	1	6.56	4.43
T. cristinae	SC	2002	34.5226	-119.83175	570	C	31	2	2	0		35	0.05714285714	0.06060606061	50.9	55.3	53.6	0	4.24	7.47
T. cristinae	SC	2003	34.5226	-119.83175	570	C	12	0	1	2		15	0.06666666667	0	49.1	54.5	52.3	0	9.41	10.06
T. cristinae	SC	2004	34.5226	-119.83175	570	C	88	5	14	19		126	0.1111111111	0.05376344086	52.8	59.1	55.4	0	7.66	8.04
T. cristinae	SC	2005	34.5226	-119.83175	570	C	5	0	0	1		6	0	0	50.4	55.4	53.4	0	9.51	11.07
T. cristinae	SC	2006	34.5226	-119.83175	570	C	8	0	0	1		9	0	0	48.2	53.9	52.3	0	12.26	12.35
T. cristinae	SC	2007	34.5226	-119.83175	570	C	6	1	1	1		9	0.1111111111	0.1428571429	52.5	58.3	55.4	0	6.25	3.94
T. cristinae	SC	2010	34.5226	-119.83175	570	C	43	1	1	0		45	0.02222222222	0.02272727273	48.9	52.3	50.9	0	9.31	9.63
T. cristinae	SC	2011	34.5226	-119.83175	570	C	10	0	0	0		10	0	0	48.5	53.2	50.8	0	10.85	9.41
T. cristinae	SC	2012	34.5226	-119.83175	570	C	17	0	0	0		17	0	0	50.4	56.2	53.8	0	8.44	3.59
T. cristinae	SC	2013	34.5226	-119.83175	570	C	14	0	4	0		18	0.2222222222	0	52.4	58.6	55.3	0	2.62	7.34
T. cristinae	SC	2015	34.5226	-119.83175	570	C	21	1	1	0		23	0.04347826087	0.04545454545	55.6	58.1	56.9	0	4.69	6.95
T. cristinae	SC	2016	34.5226	-119.83175	570	C	52	9	5	0		66	0.07575757576	0.1475409836	54.1	57.6	56.1	0	7.61	11.08
T. cristinae	SC	2017	34.5226	-119.83175	570	C	164	22	11	0		197	0.05583756345	0.1182795699	52.2	57.5	55	0	13.15	14.41
T. cristinae	SC	2018	34.5226	-119.83175	570	C	17	0	2	0		20	0.1	0.4444444444	50.9	56.4	54	0	7.81	3.63
T. cristinae	SC	2019	34.5226	-119.83175	570	C	105	9	9	0		123	0.07317073171	0.07894736842
T. cristinae	SC	2021	34.5226	-119.83175	570	C	13	1	0	0		14	0	0.07142857143
T. cristinae	SC	2023	34.5226	-119.83175	570	C	37	5	1	0		43	0.02325581395	0.119047619
T. cristinae	SCN	2016	34.520507	-119.829619	585	A	20	49	11	0		80	0.1375	0.7101449275	54.1	57.6	56.1	0	7.61	11.08
T. cristinae	SCN	2017	34.520507	-119.829619	585	A	21	111	11	0		143	0.07692307692	0.8409090909	52.2	57.5	55	0	13.15	14.41
T. cristinae	SCN	2018	34.520507	-119.829619	585	A	4	13	3	0		18	0.1666666667	0.8	50.9	56.4	54	0	7.81	3.63
T. cristinae	SCN	2019	34.520507	-119.829619	585	A	14	86	13	0		113	0.1150442478	0.86
T. cristinae	SCN	2021	34.520507	-119.829619	585	A	5	39	2	0		46	0.04347826087	0.8863636364
T. cristinae	SCN	2022	34.520507	-119.829619	585	A	2	27	3	0		32	0.09375	0.9310344828
T. cristinae	SCN	2023	34.520507	-119.829619	585	A	75	235	18	0		328	0.05487804878	0.7580645161
T. cristinae	SKOFIELD	2000	34.458033	-119.687884	334	C	8	0	1	0		9	0.1111111111	0	51.7	57.3	54.8	0	10.65	5.74
T. cristinae	SM	2002	34.511149	-119.824823	671	A	1	5	2	0		8	0.25	0.8333333333	50.9	55.3	53.6	0	4.24	7.47
T. cristinae	TM_NETWORK	2011	34.513455	-119.800171	842	A	77	205	7	0		289	0.02422145329	0.7269503546	48.5	53.2	50.8	0	10.85	9.41
T. cristinae	TM_NETWORK	2011	34.513455	-119.800171	842	C	195	136	22	0		353	0.06232294618	0.4108761329	48.5	53.2	50.8	0	10.85	9.41
T. cristinae	VP	1991	34.532409	-119.847259	435	A	387	46	24	0		457	0.05251641138	0.1062355658	49.7	51.8	51.7	0	12.1	1.91
T. cristinae	VP	1991	34.532409	-119.847259	435	C	34	3	9	0		46	0.1956521739	0.08108108108	49.7	51.8	51.7	0	12.1	1.91
T. cristinae	VP	1992	34.532409	-119.847259	435	A	44	7	7	0		58	0.1206896552	0.137254902	52.9	58.9	56.5	0	10.66	4.44
T. cristinae	VP	2000	34.532409	-119.847259	435	A	43	9	1	1		54	0.01851851852	0.1730769231	51.7	57.3	54.8	0	10.65	5.74
T. cristinae	VP	2000	34.532409	-119.847259	435	C	3	0	1	0		4	0.25	0	51.7	57.3	54.8	0	10.65	5.74
T. cristinae	VP	2001	34.532409	-119.847259	435	A	111	37	13	1		162	0.08024691358	0.25	49.2	57.7	54.1	0	8.38	4.29
T. cristinae	VP	2001	34.532409	-119.847259	435	C	247	21	18	0		286	0.06293706294	0.07835820896	49.2	57.7	54.1	0	8.38	4.29
T. cristinae	VP	2002	34.532409	-119.847259	435	A	28	17	4	0		49	0.08163265306	0.3777777778	50.9	55.3	53.6	0	4.24	7.47
T. cristinae	VP	2002	34.532409	-119.847259	435	C	195	23	25	0		243	0.1028806584	0.1055045872	50.9	55.3	53.6	0	4.24	7.47
T. cristinae	VP	2003	34.532409	-119.847259	435	A	31	16	4	7		58	0.06896551724	0.3404255319	49.1	54.5	52.3	0	9.41	10.06
T. cristinae	VP	2003	34.532409	-119.847259	435	C	2	0	0	0		2	0	0	49.1	54.5	52.3	0	9.41	10.06
T. cristinae	VP	2004	34.532409	-119.847259	435	A	13	4	3	7		27	0.1111111111	0.2352941176	52.8	59.1	55.4	0	7.66	8.04
T. cristinae	VP	2004	34.532409	-119.847259	435	C	96	11	21	9		137	0.1532846715	0.1028037383	52.8	59.1	55.4	0	7.66	8.04
T. cristinae	VP	2005	34.532409	-119.847259	435	A	1	0	0	0		1	0	0	50.4	55.4	53.4	0	9.51	11.07
T. cristinae	VP	2005	34.532409	-119.847259	435	C	5	0	2	0		7	0.2857142857	0	50.4	55.4	53.4	0	9.51	11.07
T. cristinae	VP	2006	34.532409	-119.847259	435	A	16	7	2	2		27	0.07407407407	0.3043478261	48.2	53.9	52.3	0	12.26	12.35
T. cristinae	VP	2006	34.532409	-119.847259	435	C	30	0	0	8		38	0	0	48.2	53.9	52.3	0	12.26	12.35
T. cristinae	VP	2007	34.532409	-119.847259	435	A	0	2	0	1		3	0	1	52.5	58.3	55.4	0	6.25	3.94
T. cristinae	VP	2007	34.532409	-119.847259	435	C	5	0	0	0		5	0	0	52.5	58.3	55.4	0	6.25	3.94
T. cristinae	VP	2009	34.532409	-119.847259	435	C	7	1	1	0		9	0.1111111111	0.125	49.6	56.7	53.9	0	7.47	4.32
T. cristinae	VP	2011	34.532409	-119.847259	435	C	29	6	2	0		37	0.05405405405	0.1714285714	48.5	53.2	50.8	0	10.85	9.41
T. cristinae	VP	2012	34.532409	-119.847259	435	C	16	1	3	0		20	0.15	0.05882352941	50.4	56.2	53.8	0	8.44	3.59
T. cristinae	VP	2016	34.532409	-119.847259	435	C	69	4	11	0		84	0.130952381	0.05479452055	54.1	57.6	56.1	0	7.61	11.08
T. cristinae	VP	2017	34.532409	-119.847259	435	C	59	30	20	0		109	0.1834862385	0.3370786517	52.2	57.5	55	0	13.15	14.41
T. cristinae	VP	2019	34.532409	-119.847259	435	A	138	76	39	0		253	0.1541501976	0.3551401869
T. cristinae	VP	2019	34.532409	-119.847259	435	C	173	66	86	0		325	0.2646153846	0.2761506276
T. cristinae	VP	2021	34.532409	-119.847259	435	A	21	12	4	0		37	0.1081081081	0.3636363636
T. cristinae	VP	2021	34.532409	-119.847259	435	C	71	26	31	0		128	0.2421875	0.2680412371
T. cristinae	VP	2022	34.532409	-119.847259	435	A	84	75	20	0		179	0.1117318436	0.4716981132
T. cristinae	VP	2022	34.532409	-119.847259	435	C	325	150	90	0		565	0.1592920354	0.3157894737
T. cristinae	VP	2023	34.532409	-119.847259	435	A	421	338	98	0		857	0.1143523921	0.4453227931
T. cristinae	VP	2023	34.532409	-119.847259	435	C	593	201	194	0		988	0.1963562753	0.2531486146
T. cristinae	VPAC	2003	34.531548	-119.846015	477	C	29	3	4	2		38	0.1052631579	0.09375	49.1	54.5	52.3	0	9.41	10.06
T. cristinae	VPAC	2004	34.531548	-119.846015	477	C	12	5	11	5		33	0.3333333333	0.2941176471	52.8	59.1	55.4	0	7.66	8.04
T. cristinae	VPAC	2005	34.531548	-119.846015	477	C	1	0	1	0		2	0.5	0	50.4	55.4	53.4	0	9.51	11.07
T. cristinae	VPAC	2006	34.531548	-119.846015	477	C	0	3	0	0		3	0	1	48.2	53.9	52.3	0	12.26	12.35
T. cristinae	VPW	2002	34.528923	-119.837822	488	C	5	1	2	0		8	0.25	0.1666666667	50.9	55.3	53.6	0	4.24	7.47
T. cristinae	WCC	2002	34.5052667	-119.8711972	830	A	1	0	0	0		1	0	0	50.9	55.3	53.6	0	4.24	7.47
T. cristinae	WCC	2002	34.5052667	-119.8711972	830	C	5	0	0	0		5	0	0	50.9	55.3	53.6	0	4.24	7.47
T. cristinae	WCC	2004	34.5052667	-119.8711972	830	C	136	1	8	6		151	0.05298013245	0.007299270073	52.8	59.1	55.4	0	7.66	8.04
T. cristinae	WCC	2009	34.5052667	-119.8711972	830	C	50	0	1	0		51	0.01960784314	0	49.6	56.7	53.9	0	7.47	4.32
T. cristinae	WCC	2010	34.5052667	-119.8711972	830	C	23	0	1	0		24	0.04166666667	0	48.9	52.3	50.9	0	9.31	9.63
T. cristinae	WCC	2017	34.5052667	-119.8711972	830	C	24	0	3	0		27	0.1111111111	0	52.2	57.5	55	0	13.15	14.41
T. cristinae	WCC	2019	34.5052667	-119.8711972	830	C	16	0	3	0		19	0.1578947368	0
T. cristinae	WCC	2023	34.5052667	-119.8711972	830	C	104	0	6	0		110	0.05454545455	0
T. cristinae	WCC1	2016	34.504761	-119.818468	623	A	0	3	1	0		4	0.25	1	54.1	57.6	56.1	0	7.61	11.08
T. cristinae	WCC2	2016	34.50044	-119.842559	802	A	1	5	0	0		6	0	0.8333333333	54.1	57.6	56.1	0	7.61	11.08
T. cristinae	WCC2	2016	34.50044	-119.842559	802	C	2	6	1	0		9	0.1111111111	0.75	54.1	57.6	56.1	0	7.61	11.08
T. cristinae	WCC3	2016	34.501053	-119.846648	808	A	3	26	4	0		33	0.1212121212	0.8965517241	54.1	57.6	56.1	0	7.61	11.08
T. cristinae	WCC3	2016	34.501053	-119.846648	808	C	1	4	0	0		5	0	0.8	54.1	57.6	56.1	0	7.61	11.08
T. cristinae	WCC4	2016	34.502603	-119.852633	869	A	0	6	1	0		7	0.1428571429	1	54.1	57.6	56.1	0	7.61	11.08
T. cristinae	WCC4	2016	34.502603	-119.852633	869	C	5	6	3	0		14	0.2142857143	0.5454545455	54.1	57.6	56.1	0	7.61	11.08
T. cristinae	WCC5	2016	34.501328	-119.857765	886	A	9	45	1	0		55	0.01818181818	0.8333333333	54.1	57.6	56.1	0	7.61	11.08
T. cristinae	WCC5	2016	34.501328	-119.857765	886	C	3	5	0	0		8	0	0.625	54.1	57.6	56.1	0	7.61	11.08
T. cristinae	WCC6	2016	34.500873	-119.861403	880	A	9	29	4	0		42	0.09523809524	0.7631578947	54.1	57.6	56.1	0	7.61	11.08
T. cristinae	WCC6	2016	34.500873	-119.861403	880	C	15	15	1	0		31	0.03225806452	0.5	54.1	57.6	56.1	0	7.61	11.08
T. cristinae	WCC7	2016	34.504373	-119.865559	904	A	1	4	0	0		5	0	0.8	54.1	57.6	56.1	0	7.61	11.08
